# Supplementary material for: Insights into inflammation and implications for the pathogenesis and long-term outcomes of endometrial cancer: genome-wide surveys and a clinical cohort study
Source: BMC Cancer. 2024 Jul 17;24:846. doi: 10.1186/s12885-024-12630-x (PMC11253470; doi:10.1186/s12885-024-12630-x)
Supplement: Supplementary file 5 — Supplementary Material 5 [file 12885_2024_12630_MOESM5_ESM.xlsx]

## Sheet: Catalogue
Insights into inflammation and implications for the pathogenesis and long-term outcomes of endometrial cancer: Genome-wide surveys and A clinical cohort study
Supplementary material
Catalogue
Data S1. Details of Inflammatory cytokines.
Data S2. Characteristics of SNPs extracted from Inflammatory cytokines GWAS.
Data S3. MR analysis results of all Inflammatory cytokines on EC risk.
Data S4. Inflammatory parameters for 780 patients.

## Sheet: Data S1
Data S1. Details of Inflammatory cytokines.
Inflammatory cytokines	Abbreviation	GWAS ID	Sample size	Number of SNPs
Interleukins
Interleukin-1-receptor antagonist	IL−1RA	ebi-a-GCST004447	3638	9564741
Interleukin-1-beta	IL−1β	ebi-a-GCST004448	3309	9983642
Interleukin-2	IL−2	ebi-a-GCST004455	3475	9512914
Interleukin-2 receptor antagonist	IL−2RA	ebi-a-GCST004454	3677	9583519
Interleukin-4	IL−4	ebi-a-GCST004453	8124	9786064
Interleukin-5	IL−5	ebi-a-GCST004452	3364	9450731
Interleukin-6	IL−6	ebi-a-GCST004446	8189	9790590
Interleukin-7	IL−7	ebi-a-GCST004451	3409	9692306
Interleukin-8	IL−8	ebi-a-GCST004445	3526	9517348
Interleukin-9	IL−9	ebi-a-GCST004450	3634	9567876
Interleukin-10	IL−10	ebi-a-GCST004444	7681	9793415
Interleukin-12p70	IL−12p70	ebi-a-GCST004439	8270	9799886
Interleukin-13	IL−13	ebi-a-GCST004443	3557	9539073
Interleukin-16	IL−16	ebi-a-GCST004430	3483	9551485
Interleukin-17	IL−17	ebi-a-GCST004442	7760	9786653
Interleukin-18	IL−18	ebi-a-GCST004441	3636	9785222
Chemokines
Cutaneous T-cell attracting	CTACK	ebi-a-GCST004420	3631	9568408
Stromal-cell-derived factor 1 alpha	SDF−1α	ebi-a-GCST004427	5998	9736366
Regulated on activation, normal T cell expressed and secreted	RANTES	ebi-a-GCST004431	3421	9523827
Macrophage inflammatory protein 1b	MIP1β	ebi-a-GCST004433	8243	9802973
Macrophage inflammatory protein 1a	MIP1α	ebi-a-GCST004434	3522	9519267
Monokine induced by gamma interferon	MIG	ebi-a-GCST004435	3685	9579894
Monocyte chemoattractant protein-3	MCP3	ebi-a-GCST004437	843	7630881
Monocyte chemoattractant protein-1	MCP1	ebi-a-GCST004438	8293	9801908
Interferon gamma-induced protein 10	IP−10	ebi-a-GCST004440	3685	9576881
Growth-regulated protein alpha	GRPa	ebi-a-GCST004457	3505	9528505
Eotaxin	Eotaxin	ebi-a-GCST004460	8153	9793404
Growth factors
beta-nerve growth factor	βNGF	ebi-a-GCST004421	3531	9537863
Vascular endothelial growth factor	VEGF	ebi-a-GCST004422	7118	9784803
Stem cell growth factor beta	SCGFβ	ebi-a-GCST004428	3682	9574890
Stem cell factor	SCF	ebi-a-GCST004429	8290	9796683
Platelet-derived growth factor BB	PDGFbb	ebi-a-GCST004432	8293	9800009
Macrophage colony stimulating factor	MCSF	ebi-a-GCST004436	840	9184521
Hepatocyte growth factor	HGF	ebi-a-GCST004449	8292	9802538
Granulocyte-colony stimulating factor	GCSF	ebi-a-GCST004458	7904	9788961
Fibroblast growth factor basic	bFGF	ebi-a-GCST004459	7565	9790946
Other
Macrophage Migration Inhibitory Factor	MIF	ebi-a-GCST004423	3494	9537573
TNF-related apoptosis inducing ligand	TRAIL	ebi-a-GCST004424	8186	9698525
Tumor necrosis factor alpha	TGFα	ebi-a-GCST004426	3454	9500449
Tumor necrosis factor beta	TGFβ	ebi-a-GCST004425	1559	6304298
Interferon gamma	IFN -γ	ebi-a-GCST004456	7701	9785363

## Sheet: Data S2
Data S2. Characteristics of SNPs extracted from Inflammatory cytokines GWAS.
Inflammatory cytokines	SNP	A1	A2	Beta	SE	P-value	F	Trait
IL−1RA	rs11627423	C	A	-0.1171	0.0247	2.115e-06	22.476	Interleukin-1-receptor antagonist levels
IL−1RA	rs12121840	T	C	0.2692	0.0571	2.434e-06	22.2268	Interleukin-1-receptor antagonist levels
IL−1RA	rs2809154	T	C	-0.1786	0.0388	3.73999e-06	21.1885	Interleukin-1-receptor antagonist levels
IL−1RA	rs56134659	G	A	0.1117	0.0237	2.44202e-06	22.2131	Interleukin-1-receptor antagonist levels
IL−1RA	rs61335305	A	C	0.4453	0.0908	1e-06	24.051	NA
IL−1RA	rs1054402	C	T	-0.1311	0.027	1.13201e-06	23.5764	NA
IL−1RA	rs9623661	T	C	-0.1966	0.0426	3.86002e-06	21.2984	Interleukin-1-receptor antagonist levels
IL−1β	rs143319329	T	C	0.2801	0.0715	1.996e-06	15.3467	Interleukin-1-beta levels
IL−1β	rs1942793	T	G	0.0717	0.0187	4.976e-06	14.7013	Interleukin-1-beta levels
IL−1β	rs61335305	A	C	0.2966	0.0724	1.89601e-06	16.7828	NA
IL−1β	rs62015704	G	A	-0.1082	0.0283	2.08699e-06	14.6178	Interleukin-1-beta levels
IL−1β	rs9898641	C	T	0.2032	0.0454	3.59203e-06	20.0325	Interleukin-1-beta levels
IL−2	rs10903540	A	G	-0.1581	0.0343	4.18504e-06	21.2459	Interleukin-2 levels
IL−2	rs12051139	C	T	0.1131	0.0247	4.76201e-06	20.9668	Interleukin-2 levels
IL−2	rs13412535	A	G	0.1764	0.0332	1.181e-07	28.2307	Interleukin-2 levels
IL−2	rs170117	T	C	-0.1617	0.0349	3.86696e-06	21.4669	NA
IL−2	rs2807544	G	A	-0.1175	0.0253	3.41201e-06	21.5692	Interleukin-2 levels
IL−2	rs4634519	G	A	0.1261	0.0269	2.76898e-06	21.9748	Interleukin-2 levels
IL−2	rs61335305	A	C	0.4514	0.0918	7.31897e-07	24.179	NA
IL−2	rs62124990	T	G	-0.6961	0.1495	3.21899e-06	21.6801	Interleukin-2 levels
IL−2	rs7615304	G	A	0.1172	0.0242	1.21001e-06	23.4544	Interleukin-2 levels
IL−2	rs80336398	C	T	-0.4001	0.0858	2.81702e-06	21.7452	Interleukin-2 levels
IL−2RA	rs11241559	G	T	0.1264	0.0266	2.00198e-06	22.5804	NA
IL−2RA	rs115360066	G	A	-0.1867	0.0379	8.05601e-07	24.2667	Interleukin-2 receptor antagonist levels
IL−2RA	rs12722497	A	C	0.6279	0.0485	1.57217e-38	167.609	Interleukin-2 receptor antagonist levels
IL−2RA	rs185231391	C	T	-0.8503	0.1809	1.47001e-06	22.0936	Interleukin-2 receptor antagonist levels
IL−2RA	rs4733117	C	A	-0.1369	0.0292	2.627e-06	21.9807	Interleukin-2 receptor antagonist levels
IL−2RA	rs61705228	T	C	0.3303	0.0716	3.98804e-06	21.281	Interleukin-2 receptor antagonist levels
IL−4	rs10512267	C	T	0.0824	0.0161	2.93697e-07	26.1941	Interleukin-4 levels
IL−4	rs116705532	G	T	0.4678	0.0978	1.75501e-06	22.8793	Interleukin-4 levels
IL−4	rs17713451	A	G	0.1274	0.0253	4.97004e-07	25.357	Interleukin-4 levels
IL−4	rs73023729	A	G	-0.1796	0.0366	9.03296e-07	24.0797	Interleukin-4 levels
IL−4	rs7613691	G	A	-0.1775	0.0384	4.048e-06	21.3665	Interleukin-4 levels
IL−4	rs79597994	T	C	-0.5831	0.127	4.31698e-06	21.0804	Interleukin-4 levels
IL−4	rs9508291	C	T	0.1676	0.0359	3.03201e-06	21.7951	Interleukin-4 levels
IL−4	rs9941733	G	A	-0.114	0.0229	6.88098e-07	24.7821	Interleukin-4 levels
IL−5	rs11680908	G	A	-0.2634	0.0554	2.03002e-06	22.6054	Interleukin-5 levels
IL−5	rs6737109	C	T	-0.116	0.0247	2.399e-06	22.0558	Interleukin-5 levels
IL−5	rs72831687	A	G	-0.5239	0.1109	1.69099e-06	22.3169	Interleukin-5 levels
IL−5	rs73040130	C	T	-0.2638	0.0529	6.00399e-07	24.8678	Interleukin-5 levels
IL−5	rs7767396	G	A	-0.1515	0.0246	7.69006e-10	37.9276	Interleukin-5 levels
IL−6	rs1333040	T	C	0.0738	0.0158	3.16804e-06	21.8172	Interleukin-6 levels
IL−6	rs13412535	A	G	-0.1164	0.0215	7.34294e-08	29.3109	Interleukin-6 levels
IL−6	rs72831623	A	G	0.1973	0.0372	1.078e-07	28.1299	Interleukin-6 levels
IL−6	rs73273528	T	C	0.2672	0.0553	9.58098e-07	23.3465	Interleukin-6 levels
IL−6	rs76856708	C	T	-0.3289	0.07	2.61198e-06	22.0766	Interleukin-6 levels
IL−7	rs117509142	C	T	0.327	0.0688	1.99099e-06	22.5901	Interleukin-7 levels
IL−7	rs141425475	C	T	0.4781	0.1016	2.53099e-06	22.1437	Interleukin-7 levels
IL−7	rs144701438	A	G	-0.4819	0.0989	9.75304e-07	23.7422	Interleukin-7 levels
IL−7	rs17091524	C	T	-0.4924	0.1013	1.91399e-06	23.6275	Interleukin-7 levels
IL−7	rs28793375	T	C	0.1638	0.0361	4.46396e-06	20.588	Interleukin-7 levels
IL−7	rs4320361	T	G	-0.3245	0.0249	6.86752e-39	169.836	Interleukin-7 levels
IL−7	rs62006410	T	C	-0.1557	0.0303	3.38704e-07	26.4054	Interleukin-7 levels
IL−7	rs75904417	C	A	0.1698	0.0349	1.16201e-06	23.6714	Interleukin-7 levels
IL−7	rs77981494	C	T	0.5178	0.1064	1.06699e-06	23.6832	Interleukin-7 levels
IL−7	rs78346957	A	G	0.4588	0.1007	4.51305e-06	20.7581	Interleukin-7 levels
IL−8	rs11634944	C	T	0.1214	0.0252	1.29e-06	23.2079	Interleukin-8 levels
IL−8	rs12075	A	G	0.12	0.0236	3.88302e-07	25.8546	Interleukin-8 levels
IL−8	rs141926526	C	A	0.6149	0.1308	2.56998e-06	22.1001	Interleukin-8 levels
IL−8	rs2673604	A	C	-0.1266	0.0255	7.01698e-07	24.6483	Interleukin-8 levels
IL−9	rs41294750	T	C	0.3514	0.0748	2.36499e-06	22.0699	Interleukin-9 levels
IL−9	rs4880409	T	C	-0.3355	0.0723	3.49704e-06	21.5332	Interleukin-9 levels
IL−9	rs61867538	T	C	0.3566	0.0774	3.92998e-06	21.2266	Interleukin-9 levels
IL−9	rs7232268	G	A	-0.2759	0.0587	2.52499e-06	22.0916	Interleukin-9 levels
IL−9	rs7242404	A	G	-0.1228	0.0264	3.27303e-06	21.6366	Interleukin-9 levels
IL−9	rs76963786	T	C	-0.2865	0.0557	4.49604e-07	26.4569	Interleukin-9 levels
IL−10	rs10457128	A	G	-0.0865	0.0172	5.23697e-07	25.2915	Interleukin-10 levels
IL−10	rs10493718	A	C	-0.11	0.0222	7.15995e-07	24.5516	Interleukin-10 levels
IL−10	rs11206302	T	C	-0.1189	0.0251	2.20201e-06	22.4397	Interleukin-10 levels
IL−10	rs2086656	T	C	-0.0789	0.0171	3.78303e-06	21.2893	Interleukin-10 levels
IL−10	rs282258	C	T	-0.0992	0.0162	1.00099e-09	37.4967	Interleukin-10 levels
IL−10	rs3025021	C	T	-0.0947	0.0195	1.46201e-06	23.5847	Interleukin-10 levels
IL−10	rs41282660	G	A	0.1194	0.0255	3.72297e-06	21.9244	NA
IL−10	rs4349809	G	T	-0.2853	0.0165	5.77165e-67	298.976	Interleukin-10 levels
IL−10	rs465757	A	G	0.084	0.0174	1.17301e-06	23.3056	Interleukin-10 levels
IL−10	rs7088799	G	T	0.0852	0.0167	3.22597e-07	26.0283	Interleukin-10 levels
IL−12p70	rs13209117	A	G	0.1002	0.0186	5.56698e-08	29.0208	NA
IL−12p70	rs17229494	G	A	0.1172	0.0257	4.93094e-06	20.7964	Interleukin-12p70 levels
IL−12p70	rs282258	C	T	-0.073	0.0156	3.209e-06	21.8976	Interleukin-12p70 levels
IL−12p70	rs41282644	A	G	0.1473	0.0304	1.04501e-06	23.4779	NA
IL−12p70	rs4349809	G	T	-0.3777	0.0159	2.55859e-124	564.287	Interleukin-12p70 levels
IL−12p70	rs71361173	G	T	-0.111	0.0239	3.05999e-06	21.57	Interleukin-12p70 levels
IL−12p70	rs72831623	A	G	0.1913	0.037	2.41602e-07	26.7317	Interleukin-12p70 levels
IL−12p70	rs782107	A	G	0.075	0.0156	1.60199e-06	23.1139	Interleukin-12p70 levels
IL−12p70	rs79121401	C	T	-0.5548	0.1206	4.24199e-06	21.1631	Interleukin-12p70 levels
IL−12p70	rs9472183	G	A	0.1019	0.0157	8.61192e-11	42.1259	NA
IL−13	rs117795020	A	G	-0.3522	0.0716	9.86211e-07	24.1965	Interleukin-13 levels
IL−13	rs12623722	A	G	-0.1185	0.0258	4.19199e-06	21.0959	Interleukin-13 levels
IL−13	rs139083458	T	C	0.9902	0.2107	2.81002e-06	22.086	Interleukin-13 levels
IL−13	rs142167313	C	T	0.313	0.0617	3.97997e-07	25.7347	NA
IL−13	rs27949	T	C	-0.1168	0.0252	3.42799e-06	21.4825	Interleukin-13 levels
IL−13	rs6799107	C	T	0.1459	0.0301	1.245e-06	23.4951	NA
IL−13	rs7073807	C	T	-0.1682	0.0356	2.374e-06	22.323	Interleukin-13 levels
IL−13	rs75995699	A	G	0.3319	0.0698	2.64198e-06	22.6102	Interleukin-13 levels
IL−13	rs9472168	G	A	-0.4244	0.0248	1.08094e-65	292.851	Interleukin-13 levels
IL−16	rs117217798	T	C	-0.2036	0.0444	4.15298e-06	21.0276	Interleukin-16 levels
IL−16	rs117916513	A	G	-0.502	0.0986	3.78504e-07	25.9211	Interleukin-16 levels
IL−16	rs1255143	T	C	0.1306	0.0242	7.09594e-08	29.1243	Interleukin-16 levels
IL−16	rs12765671	A	G	-0.6023	0.1318	4.83805e-06	20.8831	Interleukin-16 levels
IL−16	rs144691581	A	G	0.4882	0.0967	4.20001e-07	25.4884	Interleukin-16 levels
IL−16	rs1801020	G	A	-0.1733	0.0272	4.53002e-10	40.5938	Interleukin-16 levels
IL−16	rs4253283	C	T	-0.146	0.0262	1.74598e-08	31.053	Interleukin-16 levels
IL−16	rs4513633	A	C	-0.2239	0.0453	7.44201e-07	24.4293	Interleukin-16 levels
IL−16	rs4778636	A	G	-0.7272	0.0633	1.1079e-30	131.978	Interleukin-16 levels
IL−16	rs9706053	T	C	0.4582	0.0932	7.01197e-07	24.1701	Interleukin-16 levels
IL−17	rs117029961	A	G	0.4585	0.1015	4.93606e-06	20.4055	NA
IL−17	rs117556572	T	C	-0.5102	0.1099	3.27997e-06	21.5519	Interleukin-17 levels
IL−17	rs1530455	C	T	-0.108	0.0173	4.87405e-10	38.9722	Interleukin-17 levels
IL−17	rs17106604	T	C	0.1129	0.0225	6.37397e-07	25.1781	Interleukin-17 levels
IL−17	rs17282552	C	T	0.2001	0.0405	8.21297e-07	24.4109	Interleukin-17 levels
IL−17	rs184080173	C	T	-0.2384	0.0471	4.19402e-07	25.6195	Interleukin-17 levels
IL−17	rs187475560	T	C	-0.2434	0.052	3.287e-06	21.9096	Interleukin-17 levels
IL−17	rs62191444	T	G	-0.1136	0.0247	4.21502e-06	21.1526	Interleukin-17 levels
IL−17	rs78296352	T	G	0.3027	0.0646	4.26599e-06	21.9563	NA
IL−17	rs78612928	C	T	-0.1037	0.0222	2.61903e-06	21.8198	Interleukin-17 levels
IL−18	rs10414578	T	C	-0.1771	0.035	4.15901e-07	25.6036	Interleukin-18 levels
IL−18	rs115267715	T	C	0.4508	0.08	1.72302e-08	31.7532	NA
IL−18	rs116383510	C	A	0.5426	0.1056	2.99502e-07	26.4017	Interleukin-18 levels
IL−18	rs11700536	T	C	0.1156	0.025	4.20901e-06	21.3814	Interleukin-18 levels
IL−18	rs117266781	T	C	0.6841	0.1468	3.15e-06	21.7164	Interleukin-18 levels
IL−18	rs17229943	C	A	0.312	0.0463	1.61696e-11	45.4096	Interleukin-18 levels
IL−18	rs1979967	T	C	0.1402	0.0286	9.45301e-07	24.0306	Interleukin-18 levels
IL−18	rs2729385	A	G	0.1231	0.0262	3.78504e-06	22.0757	Interleukin-18 levels
IL−18	rs385076	C	T	0.2432	0.0248	1.65882e-22	96.1665	Interleukin-18 levels
IL−18	rs4482818	G	A	-0.1286	0.0244	1.45301e-07	27.7781	Interleukin-18 levels
IL−18	rs658805	A	G	0.1226	0.0244	4.94197e-07	25.2465	Interleukin-18 levels
IL−18	rs71478720	T	C	-0.2669	0.0276	3.70766e-22	93.5145	Interleukin-18 levels
IL−18	rs78623212	T	C	0.8705	0.1778	6.71104e-07	23.9703	Interleukin-18 levels
IL−18	rs78716465	A	G	0.3265	0.0682	1.63099e-06	22.9191	Interleukin-18 levels
CTACK	rs116303454	A	G	0.383	0.0816	3.27198e-06	22.0301	chemokine (C-C motif) ligand 27 measurement
CTACK	rs145902143	G	A	0.2838	0.0581	1.02799e-06	23.8601	chemokine (C-C motif) ligand 27 measurement
CTACK	rs2070074	G	A	-0.4467	0.0374	1.78484e-32	142.656	chemokine (C-C motif) ligand 27 measurement
CTACK	rs2731674	G	T	0.1333	0.0267	5.63495e-07	24.9251	Serum levels of protein TPMT
CTACK	rs3766110	C	A	0.1287	0.0278	3.85496e-06	21.4322	chemokine (C-C motif) ligand 27 measurement
CTACK	rs55764737	C	T	-0.5313	0.0972	4.61796e-08	29.8777	chemokine (C-C motif) ligand 27 measurement
CTACK	rs57338032	G	A	-0.1583	0.0317	6.22802e-07	24.9369	chemokine (C-C motif) ligand 27 measurement
CTACK	rs7333764	T	C	0.2773	0.0593	2.85397e-06	21.8671	chemokine (C-C motif) ligand 27 measurement
CTACK	rs76395525	A	G	0.5277	0.1083	9.54905e-07	23.742	chemokine (C-C motif) ligand 27 measurement
SDF−1α	rs10474392	G	A	-0.0962	0.0178	1.238e-06	29.2086	Serum levels of protein TPMT
SDF−1α	rs12407262	A	G	0.1179	0.0266	3.98804e-06	19.6456	Stromal-cell-derived factor 1 alpha levels
SDF−1α	rs13400104	G	A	0.0647	0.0189	4.52595e-06	11.7188	Stromal-cell-derived factor 1 alpha levels
SDF−1α	rs139840550	A	G	0.1834	0.0549	3.788e-06	11.1597	Stromal-cell-derived factor 1 alpha levels
SDF−1α	rs149893336	G	A	0.5034	0.1081	4.52397e-06	21.6858	Stromal-cell-derived factor 1 alpha levels
SDF−1α	rs4581824	G	T	0.0701	0.0173	3.05e-06	16.4189	Stromal-cell-derived factor 1 alpha levels
SDF−1α	rs482700	A	G	-0.0893	0.0203	1.56899e-06	19.3513	Stromal-cell-derived factor 1 alpha levels
SDF−1α	rs67689854	A	C	-0.0681	0.0195	3.07199e-06	12.1962	Stromal-cell-derived factor 1 alpha levels
SDF−1α	rs9267091	A	G	0.0781	0.0203	3.63396e-06	14.8016	NA
RANTES	rs112072646	A	G	0.4286	0.0862	6.48396e-07	24.7224	RANTES levels
RANTES	rs147509526	T	C	-0.358	0.0717	6.92899e-07	24.9303	RANTES levels
RANTES	rs4940620	G	A	0.2494	0.054	3.53704e-06	21.3307	RANTES levels
RANTES	rs62438851	G	A	0.1957	0.0414	2.32798e-06	22.345	RANTES levels
RANTES	rs7000423	T	C	-0.1318	0.0253	1.82301e-07	27.1387	RANTES levels
RANTES	rs72793342	A	G	-0.1487	0.0308	1.48201e-06	23.3088	RANTES levels
RANTES	rs74472919	T	C	0.3313	0.0605	3.96899e-08	29.9869	RANTES levels
RANTES	rs75613039	T	C	0.37	0.081	4.81005e-06	20.8657	RANTES levels
RANTES	rs818452	T	C	0.2381	0.0505	2.362e-06	22.2298	RANTES levels
MIP1β	rs11130043	A	G	-0.0731	0.0157	3.21603e-06	21.6788	NA
MIP1β	rs113010081	C	T	0.5954	0.0236	3.84592e-140	636.493	Macrophage inflammatory protein 1b levels
MIP1β	rs113877493	T	C	-0.6124	0.0218	1.62181e-173	789.146	Macrophage inflammatory protein 1b levels
MIP1β	rs116237296	A	G	0.5437	0.1115	7.23203e-07	23.7777	Macrophage inflammatory protein 1b levels
MIP1β	rs117453826	G	A	0.5774	0.0593	5.06524e-22	94.8078	NA
MIP1β	rs141102180	T	G	0.3225	0.0393	1.07895e-16	67.3402	NA
MIP1β	rs17138331	G	A	0.1391	0.0295	2.26001e-06	22.2336	Macrophage inflammatory protein 1b levels
MIP1β	rs17641689	G	A	0.2448	0.0293	1.28292e-16	69.8052	NA
MIP1β	rs2079664	G	A	-0.0995	0.0176	1.50699e-08	31.961	NA
MIP1β	rs281749	C	T	-0.0799	0.0171	3.17402e-06	21.8324	Macrophage inflammatory protein 1b levels
MIP1β	rs34437725	C	T	0.2633	0.0483	7.67397e-08	29.7172	NA
MIP1β	rs72791296	T	C	0.2369	0.0466	3.78303e-07	25.8439	Macrophage inflammatory protein 1b levels
MIP1β	rs72799710	T	C	-0.1014	0.0218	3.20501e-06	21.6353	Macrophage inflammatory protein 1b levels
MIP1β	rs74810984	C	T	-0.2206	0.0474	1.95898e-06	21.6598	Macrophage inflammatory protein 1b levels
MIP1β	rs76582507	A	G	0.3175	0.0677	3.26002e-06	21.9943	Macrophage inflammatory protein 1b levels
MIP1β	rs76583883	T	G	-0.2317	0.0511	4.98999e-06	20.5594	Macrophage inflammatory protein 1b levels
MIP1β	rs76776296	G	A	-0.2997	0.0598	5.54702e-07	25.1172	Macrophage inflammatory protein 1b levels
MIP1β	rs9793308	G	A	-0.0835	0.0178	2.516e-06	22.0056	Macrophage inflammatory protein 1b levels
MIP1α	rs10835056	G	T	-0.1194	0.0254	2.60399e-06	22.0974	Macrophage inflammatory protein 1a levels
MIP1α	rs116615337	A	G	0.1278	0.0279	4.82203e-06	20.9823	Macrophage inflammatory protein 1a levels
MIP1α	rs12690897	A	G	0.1248	0.0262	2.10698e-06	22.6896	Macrophage inflammatory protein 1a levels
MIP1α	rs184154340	A	G	0.331	0.0693	1.86402e-06	22.8134	NA
MIP1α	rs34771762	G	A	-0.249	0.0523	2.133e-06	22.6671	Macrophage inflammatory protein 1a levels
MIP1α	rs57786342	A	G	0.1314	0.0285	4.05499e-06	21.257	Macrophage inflammatory protein 1a levels
MIP1α	rs60198979	A	G	-0.2146	0.0458	2.61499e-06	21.9547	Macrophage inflammatory protein 1a levels
MIP1α	rs6900267	A	C	-0.2429	0.0519	2.88503e-06	21.9038	Macrophage inflammatory protein 1a levels
MIP1α	rs7232268	G	A	-0.2821	0.0599	2.553e-06	22.1795	Macrophage inflammatory protein 1a levels
MIG	rs111607343	A	G	-0.521	0.1119	2.83198e-06	21.6778	Monokine induced by gamma interferon levels
MIG	rs11177248	A	G	0.3073	0.067	4.45102e-06	21.0366	Monokine induced by gamma interferon levels
MIG	rs112337562	G	T	0.37	0.0796	2.97797e-06	21.6061	Monokine induced by gamma interferon levels
MIG	rs112861654	G	A	0.2765	0.0529	1.80501e-07	27.3199	Monokine induced by gamma interferon levels
MIG	rs117831247	T	C	-0.8334	0.1754	2.15899e-06	22.576	Monokine induced by gamma interferon levels
MIG	rs139010077	T	C	0.4322	0.095	3.54503e-06	20.6977	Monokine induced by gamma interferon levels
MIG	rs1796086	C	T	0.2096	0.0403	2.229e-07	27.0503	NA
MIG	rs41272086	A	G	-0.2226	0.0415	7.42592e-08	28.7709	Monokine induced by gamma interferon levels
MIG	rs55876513	G	T	-0.166	0.0255	8.2319e-11	42.3775	Monokine induced by gamma interferon levels
MIG	rs5752128	C	T	0.1685	0.0369	4.343e-06	20.852	Monokine induced by gamma interferon levels
MIG	rs62562991	A	G	0.6236	0.126	8.39595e-07	24.4946	Monokine induced by gamma interferon levels
MIG	rs6679677	A	C	0.162	0.0329	8.86196e-07	24.2459	Monokine induced by gamma interferon levels
MIG	rs77086208	T	C	0.3226	0.0698	3.83098e-06	21.3608	Monokine induced by gamma interferon levels
MIG	rs816960	T	C	-0.1224	0.0244	5.00795e-07	25.1642	Monokine induced by gamma interferon levels
MCP3	rs10892381	T	C	0.2412	0.0476	3.55803e-07	25.6768	Monocyte chemoattractant protein-3 levels
MCP3	rs62492260	T	G	-0.2788	0.058	1.53501e-06	23.1063	Monocyte chemoattractant protein-3 levels
MCP3	rs73669117	G	A	0.6238	0.131	2.561e-06	22.675	NA
MCP1	rs10145849	A	G	-0.0755	0.0162	3.40902e-06	21.7202	Monocyte chemoattractant protein-1 levels
MCP1	rs10744620	C	T	-0.0788	0.0161	9.91197e-07	23.9552	Monocyte chemoattractant protein-1 levels
MCP1	rs111995966	G	T	-0.1452	0.031	2.52703e-06	21.9386	Monocyte chemoattractant protein-1 levels
MCP1	rs112313229	A	G	-0.1646	0.0313	1.431e-07	27.6548	Monocyte count
MCP1	rs12073356	A	G	-0.1426	0.0311	4.16505e-06	21.0241	NA
MCP1	rs12075	A	G	0.2185	0.0155	1.43516e-44	198.719	Monocyte chemoattractant protein-1 levels
MCP1	rs12493471	C	T	-0.1163	0.0162	6.80769e-13	51.5382	NA
MCP1	rs146522229	T	C	-0.5976	0.1177	3.56098e-07	25.7791	Monocyte chemoattractant protein-1 levels
MCP1	rs2228467	C	T	0.2637	0.0291	9.19179e-20	82.1172	Monocyte chemoattractant protein-1 levels
MCP1	rs2712431	A	C	-0.0787	0.0172	4.75499e-06	20.9359	Monocyte chemoattractant protein-1 levels
MCP1	rs56212190	T	C	0.181	0.0373	9.84691e-07	23.5472	Monocyte chemoattractant protein-1 levels
MCP1	rs7197349	G	A	-0.0968	0.0206	2.62198e-06	22.0809	Monocyte chemoattractant protein-1 levels
MCP1	rs7517040	G	A	0.0987	0.0191	2.43501e-07	26.7035	NA
MCP1	rs9317045	C	A	-0.1134	0.0236	1.51702e-06	23.0888	Monocyte chemoattractant protein-1 levels
IP−10	rs10809307	C	T	-0.1305	0.0282	3.64401e-06	21.4152	Interferon gamma-induced protein 10 levels
IP−10	rs113831257	A	G	0.3592	0.0644	2.53303e-08	31.1101	Interferon gamma-induced protein 10 levels
IP−10	rs11626201	A	C	0.1162	0.0245	1.92699e-06	22.4947	Interferon gamma-induced protein 10 levels
IP−10	rs143799975	G	A	0.7984	0.1637	1.00201e-06	23.7872	NA
IP−10	rs34383175	T	C	-0.3153	0.0657	1.51001e-06	23.0312	Interferon gamma-induced protein 10 levels
IP−10	rs7645625	G	T	0.1086	0.0237	4.40697e-06	20.9973	Interferon gamma-induced protein 10 levels
IP−10	rs79848609	C	A	-0.2603	0.0537	8.75205e-07	23.4963	Interferon gamma-induced protein 10 levels
IP−10	rs8112909	A	G	-0.1426	0.0299	1.94102e-06	22.7456	Interferon gamma-induced protein 10 levels
IP−10	rs9450351	C	T	0.2768	0.0489	1.47798e-08	32.0416	Interferon gamma-induced protein 10 levels
GRPa	rs1113500	T	G	0.1174	0.0244	1.57101e-06	23.1503	Growth-regulated protein alpha levels
GRPa	rs118158560	A	G	0.2703	0.0594	3.42003e-06	20.7071	Growth-regulated protein alpha levels
GRPa	rs12075	A	G	0.3751	0.0237	1.24394e-55	250.494	Growth-regulated protein alpha levels
GRPa	rs140734053	A	G	0.7257	0.1561	3.578e-06	21.6127	Growth-regulated protein alpha levels
GRPa	rs188345231	T	C	0.623	0.1323	4.342e-06	22.1746	Growth-regulated protein alpha levels
GRPa	rs2422841	A	G	-0.1657	0.0361	4.65597e-06	21.0684	Growth-regulated protein alpha levels
GRPa	rs508977	G	T	0.3802	0.028	7.55788e-42	184.378	Growth-regulated protein alpha levels
GRPa	rs62024303	G	A	0.3053	0.0666	4.40798e-06	21.0138	Growth-regulated protein alpha levels
GRPa	rs78653452	T	G	-0.7362	0.1558	1.20801e-06	22.3284	Growth-regulated protein alpha levels
Eotaxin	rs11087905	A	C	0.0941	0.0189	5.47697e-07	24.7888	Eotaxin levels
Eotaxin	rs112347425	T	C	0.158	0.0277	8.64709e-09	32.5353	Eotaxin levels
Eotaxin	rs12075	A	G	0.1671	0.0156	1.33199e-26	114.737	Eotaxin levels
Eotaxin	rs1476670	C	A	0.1007	0.0217	3.51399e-06	21.5347	Eotaxin levels
Eotaxin	rs2024050	G	A	-0.1728	0.0303	1.104e-08	32.5239	Eotaxin levels
Eotaxin	rs2210755	C	T	0.1104	0.0242	4.854e-06	20.8117	Eotaxin levels
Eotaxin	rs2211994	C	T	-0.0885	0.0177	6.07897e-07	25	Eotaxin levels
Eotaxin	rs2228467	C	T	0.4163	0.0292	2.27091e-46	203.258	Eotaxin levels
Eotaxin	rs2419841	C	T	0.1277	0.0279	4.97794e-06	20.9495	Eotaxin levels
Eotaxin	rs5746492	G	A	-0.0954	0.0207	3.95904e-06	21.2401	Eotaxin levels
Eotaxin	rs5754733	A	C	-0.1042	0.0214	1.06299e-06	23.7087	Eotaxin levels
Eotaxin	rs59808887	T	C	-0.1673	0.0358	2.91099e-06	21.8387	Eotaxin levels
Eotaxin	rs75426604	A	C	-0.1366	0.0291	2.52802e-06	22.0351	Eotaxin levels
Eotaxin	rs79722574	T	C	-0.1113	0.0228	1.06101e-06	23.8298	Eotaxin levels
Eotaxin	rs80341932	G	A	-0.1016	0.0205	6.68898e-07	24.5629	Eotaxin levels
Eotaxin	rs9317045	C	A	-0.1182	0.0237	5.82197e-07	24.8736	Eotaxin levels
βNGF	rs28637706	T	G	-0.1589	0.0263	1.42298e-09	36.5037	beta-nerve growth factor levels
βNGF	rs67476890	T	C	0.1769	0.0379	3.12702e-06	21.786	beta-nerve growth factor levels
βNGF	rs71641308	T	C	0.2043	0.0432	2.30102e-06	22.365	beta-nerve growth factor levels
βNGF	rs72780728	A	G	0.1883	0.0403	2.99302e-06	21.8319	beta-nerve growth factor levels
βNGF	rs73472576	C	T	0.1181	0.0252	2.689e-06	21.9634	beta-nerve growth factor levels
βNGF	rs7970581	G	T	-0.138	0.0282	9.27107e-07	23.9475	beta-nerve growth factor levels
βNGF	rs9436119	A	G	-0.1121	0.0246	3.90598e-06	20.7654	NA
VEGF	rs10153304	A	G	0.1547	0.0325	1.94299e-06	22.6576	Vascular endothelial growth factor levels
VEGF	rs10934631	C	T	0.1151	0.0245	2.46899e-06	22.0708	Vascular endothelial growth factor levels
VEGF	rs10967186	C	T	-0.0898	0.017	1.232e-07	27.9033	NA
VEGF	rs13209117	A	G	0.1302	0.0201	5.28202e-11	41.9595	NA
VEGF	rs143479231	A	G	-0.2598	0.0491	1.895e-07	27.9972	Vascular endothelial growth factor levels
VEGF	rs4082730	A	G	0.2522	0.0534	2.63797e-06	22.3053	Vascular endothelial growth factor levels
VEGF	rs6921438	A	G	-0.49	0.0175	2.0893e-171	784	Vascular endothelial growth factor levels
VEGF	rs73418461	A	G	-0.2492	0.0521	1.67498e-06	22.8781	Vascular endothelial growth factor levels
VEGF	rs8045833	A	G	0.108	0.0211	2.828e-07	26.1989	Vascular endothelial growth factor levels
VEGF	rs9472183	G	A	0.1282	0.017	5.18561e-14	56.8693	NA
SCGFβ	rs112346514	T	C	-0.3314	0.0711	2.37301e-06	21.7253	Stem cell growth factor beta levels
SCGFβ	rs116924815	T	C	0.6079	0.0738	1.74381e-16	67.8503	Stem cell growth factor beta levels
SCGFβ	rs117716477	A	C	0.8384	0.0841	1.34215e-23	99.3826	NA
SCGFβ	rs12480722	C	T	-0.1624	0.0355	4.72204e-06	20.9274	Stem cell growth factor beta levels
SCGFβ	rs139413256	A	G	-0.5377	0.1084	7.04304e-07	24.6049	Stem cell growth factor beta levels
SCGFβ	rs143829871	C	T	0.1902	0.04	1.89701e-06	22.61	Stem cell growth factor beta levels
SCGFβ	rs151194174	A	G	0.4635	0.0942	1.12899e-06	24.2102	Stem cell growth factor beta levels
SCGFβ	rs17876031	G	A	0.1514	0.0255	2.24999e-09	35.251	Stem cell growth factor beta levels
SCGFβ	rs264162	G	A	-0.1097	0.0234	2.68497e-06	21.9777	Stem cell growth factor beta levels
SCGFβ	rs34911860	A	G	-0.3675	0.0789	3.23698e-06	21.6951	Stem cell growth factor beta levels
SCGFβ	rs4656185	A	G	0.205	0.0256	1.16011e-15	64.1251	Stem cell growth factor beta levels
SCGFβ	rs4737732	G	A	0.1147	0.0252	4.67595e-06	20.7169	Stem cell growth factor beta levels
SCGFβ	rs7762066	C	T	-0.1389	0.0299	3.49502e-06	21.5805	Stem cell growth factor beta levels
SCGFβ	rs78217154	C	T	-0.3997	0.0864	3.77303e-06	21.4013	Stem cell growth factor beta levels
SCF	rs113127926	A	C	0.1982	0.042	2.27002e-06	22.2694	Stem cell factor levels
SCF	rs13412535	A	G	-0.1067	0.0213	6.03893e-07	25.094	Stem cell factor levels
SCF	rs1557570	T	G	0.1186	0.017	2.73905e-12	48.6711	Stem cell factor levels
SCF	rs1568119	T	C	-0.5906	0.1129	1.24e-07	27.3652	Stem cell factor levels
SCF	rs1942355	T	C	-0.0716	0.0157	4.69602e-06	20.7982	Stem cell factor levels
SCF	rs4841899	C	T	0.1004	0.0178	1.77799e-08	31.8147	Stem cell factor levels
SCF	rs635634	T	C	-0.1032	0.0191	6.74295e-08	29.1939	Stem cell factor levels
SCF	rs78666213	G	T	0.2744	0.0576	2.59298e-06	22.6946	Stem cell factor levels
SCF	rs80271436	A	G	-0.237	0.0485	9.95291e-07	23.8788	Stem cell factor levels
PDGFbb	rs116445074	T	G	0.2931	0.0587	3.111e-07	24.9319	Platelet-derived growth factor BB levels
PDGFbb	rs11766649	G	A	-0.0908	0.0196	3.53102e-06	21.4615	Platelet-derived growth factor BB levels
PDGFbb	rs11916118	G	A	-0.0889	0.0194	4.93197e-06	20.9991	Platelet-derived growth factor BB levels
PDGFbb	rs12289510	G	A	0.078	0.0158	7.69396e-07	24.3711	Platelet-derived growth factor BB levels
PDGFbb	rs13412535	A	G	0.3352	0.0214	2.46093e-55	245.347	Platelet-derived growth factor BB levels
PDGFbb	rs2324229	C	T	-0.0894	0.0161	3.48401e-08	30.8335	Platelet-derived growth factor BB levels
PDGFbb	rs35859699	A	G	-0.3952	0.0842	2.066e-06	22.0298	Platelet-derived growth factor BB levels
PDGFbb	rs4965869	T	C	0.184	0.0181	5.66239e-24	103.342	Platelet-derived growth factor BB levels
PDGFbb	rs55680718	T	C	-0.1383	0.0246	1.85802e-08	31.6063	NA
PDGFbb	rs72777070	G	T	0.1069	0.02	8.98401e-08	28.569	Platelet-derived growth factor BB levels
PDGFbb	rs73162807	A	C	-0.2391	0.0499	1.735e-06	22.9593	Platelet-derived growth factor BB levels
PDGFbb	rs9936075	G	A	0.0782	0.0164	1.76202e-06	22.7366	Platelet-derived growth factor BB levels
PDGFbb	rs9941733	G	A	-0.1161	0.0228	3.30598e-07	25.9295	Platelet-derived growth factor BB levels
MCSF	rs116274860	G	T	-0.819	0.1741	2.74e-06	22.1294	Macrophage colony stimulating factor levels
MCSF	rs117867915	C	T	-0.5272	0.1098	1.61399e-06	23.054	Macrophage colony stimulating factor levels
MCSF	rs12962919	T	C	0.3052	0.0662	4.64997e-06	21.2546	Macrophage colony stimulating factor levels
MCSF	rs145778765	T	C	-0.7993	0.1689	2.20298e-06	22.3955	Macrophage colony stimulating factor levels
MCSF	rs56367447	T	C	-0.4967	0.0883	1.721e-08	31.6422	Macrophage colony stimulating factor levels
MCSF	rs62294910	A	G	0.3431	0.0691	6.81993e-07	24.6539	Macrophage colony stimulating factor levels
MCSF	rs78296352	T	G	0.527	0.1112	1.04701e-06	22.4601	NA
MCSF	rs9387100	C	T	0.1352	0.0292	4.07296e-06	21.4382	Macrophage colony stimulating factor levels
HGF	rs11060254	A	G	-0.08	0.0167	1.58402e-06	22.9481	Hepatocyte growth factor levels
HGF	rs150322232	G	A	-0.2104	0.0463	4.89001e-06	20.6504	Hepatocyte growth factor levels
HGF	rs1698249	C	A	0.1698	0.0372	4.08799e-06	20.8348	Hepatocyte growth factor levels
HGF	rs2003620	T	C	0.2279	0.0489	2.831e-06	21.7206	Hepatocyte growth factor levels
HGF	rs3748034	T	G	0.1495	0.0234	1.81001e-10	40.8179	Hepatocyte growth factor levels
HGF	rs5745687	T	C	-0.3072	0.0406	2.75106e-14	57.252	Hepatocyte growth factor levels
HGF	rs62481625	C	T	-0.1091	0.0225	1.17999e-06	23.5117	Hepatocyte growth factor levels
GCSF	rs115256310	G	A	0.6821	0.136	6.72605e-07	25.1547	Granulocyte-colony stimulating factor levels
GCSF	rs11903143	G	A	-0.087	0.0176	6.35199e-07	24.435	Granulocyte-colony stimulating factor levels
GCSF	rs147128865	T	C	0.27	0.0587	4.923e-06	21.1569	Granulocyte-colony stimulating factor levels
GCSF	rs1817411	T	C	0.089	0.0191	3.09899e-06	21.7127	Granulocyte-colony stimulating factor levels
GCSF	rs2671444	A	G	-0.0784	0.0166	2.48399e-06	22.3057	NA
GCSF	rs74148555	T	C	-0.3715	0.0755	1.55099e-06	24.2116	Granulocyte-colony stimulating factor levels
GCSF	rs76287671	T	C	0.0938	0.0189	6.92102e-07	24.631	Granulocyte-colony stimulating factor levels
GCSF	rs77318030	C	T	0.2045	0.0428	2.21101e-06	22.8296	Granulocyte-colony stimulating factor levels
bFGF	rs13412535	A	G	-0.1112	0.0225	7.34497e-07	24.4256	Fibroblast growth factor basic levels
bFGF	rs747334	G	A	-0.0751	0.0164	4.52804e-06	20.9697	Fibroblast growth factor basic levels
bFGF	rs75168112	C	T	0.1001	0.0214	2.99902e-06	21.8797	Fibroblast growth factor basic levels
bFGF	rs9907295	T	C	-0.1319	0.0269	7.94804e-07	24.0428	Fibroblast growth factor basic levels
MIF	rs118055855	C	T	-0.6907	0.15	4.12601e-06	21.203	Macrophage Migration Inhibitory Factor levels
MIF	rs12594190	G	A	-0.1355	0.0267	3.70203e-07	25.7547	Macrophage Migration Inhibitory Factor levels
MIF	rs13142904	T	C	-0.223	0.0425	2.556e-07	27.5316	Macrophage Migration Inhibitory Factor levels
MIF	rs78098071	C	T	0.4867	0.0918	1.77902e-07	28.1085	Macrophage Migration Inhibitory Factor levels
TRAIL	rs11618126	G	A	-0.8908	0.1914	1.45999e-06	21.6609	TNF-related apoptosis-inducing ligand levels
TRAIL	rs11657269	G	A	-0.1188	0.026	4.78101e-06	20.8779	TNF-related apoptosis-inducing ligand levels
TRAIL	rs11699445	G	T	-0.0746	0.0161	3.26798e-06	21.4697	TNF-related apoptosis-inducing ligand levels
TRAIL	rs13185784	A	G	0.0846	0.0183	3.89798e-06	21.3717	TNF-related apoptosis-inducing ligand levels
TRAIL	rs13278062	T	G	0.0801	0.0157	3.57001e-07	26.0295	TNF-related apoptosis-inducing ligand levels
TRAIL	rs146783010	G	A	0.6016	0.135	4.83203e-06	19.8586	TNF-related apoptosis-inducing ligand levels
TRAIL	rs148051545	T	C	-0.3921	0.0848	3.85798e-06	21.3797	TNF-related apoptosis-inducing ligand levels
TRAIL	rs193112415	C	T	1.0421	0.0623	2.14585e-62	279.797	TNF-related apoptosis-inducing ligand levels
TRAIL	rs57396456	C	T	0.5626	0.0518	1.25199e-27	117.961	TNF-related apoptosis-inducing ligand levels
TRAIL	rs62093514	T	C	1.0618	0.0552	6.85962e-82	370.005	TNF-related apoptosis-inducing ligand levels
TRAIL	rs73039026	C	A	0.2999	0.0635	2.024e-06	22.3052	NA
TRAIL	rs747324	C	T	0.0855	0.0178	1.60702e-06	23.0724	TNF-related apoptosis-inducing ligand levels
TRAIL	rs74778900	T	C	0.5906	0.0532	2.58583e-28	123.243	TNF-related apoptosis-inducing ligand levels
TRAIL	rs75928541	A	G	0.275	0.0593	4.24004e-06	21.5058	TNF-related apoptosis-inducing ligand levels
TRAIL	rs79287178	A	G	-0.4317	0.0421	9.11801e-25	105.148	TNF-related apoptosis-inducing ligand levels
TGFα	rs10834997	A	G	-0.1247	0.0258	1.32902e-06	23.3611	Tumor necrosis factor alpha levels
TGFα	rs111332265	G	A	0.3766	0.0754	6.62995e-07	24.947	Tumor necrosis factor alpha levels
TGFα	rs79105320	A	G	0.5605	0.1179	3.59203e-06	22.6008	Tumor necrosis factor alpha levels
TGFα	rs8121916	A	C	0.1306	0.0278	2.72301e-06	22.0697	Tumor necrosis factor alpha levels
TGFβ	rs10925040	T	C	0.1755	0.0373	2.666e-06	22.1379	Tumor necrosis factor alpha levels
TGFβ	rs753274	T	C	-0.1736	0.0371	2.773e-06	21.8953	Tumor necrosis factor alpha levels
TGFβ	rs7629875	G	A	-0.3766	0.0774	1.373e-06	23.6744	Tumor necrosis factor alpha levels
TGFβ	rs78296352	T	G	1.2215	0.1366	4.75773e-21	79.9623	NA
IFN -γ	rs10487554	A	G	-0.0895	0.0183	1.087e-06	23.919	NA
IFN -γ	rs112783231	A	G	-0.2408	0.0511	1.95501e-06	22.206	Interferon gamma levels
IFN -γ	rs113600793	A	C	0.1829	0.0373	8.94994e-07	24.0442	Interferon gamma levels
IFN -γ	rs115729819	G	A	-0.2484	0.0515	1.38201e-06	23.2642	NA
IFN -γ	rs11843756	G	T	-0.184	0.0393	3.08901e-06	21.9205	Interferon gamma levels
IFN -γ	rs12420286	C	T	-0.2376	0.0501	2.083e-06	22.4914	Interferon gamma levels
IFN -γ	rs1867282	T	C	0.0774	0.0166	3.15203e-06	21.7403	Interferon gamma levels
IFN -γ	rs2073438	A	G	0.0898	0.0188	1.67598e-06	22.8159	Interferon gamma levels
IFN -γ	rs74148555	T	C	-0.3732	0.0774	2.635e-06	23.2488	Interferon gamma levels
IFN -γ	rs78296352	T	G	0.343	0.0652	1.38299e-07	27.6753	NA
The information of trait from GWAS Catalog: https://www.ebi.ac.uk/gwas/home

## Sheet: Data S3
Data S3. MR analysis results of all Inflammatory cytokines on EC risk.
Exposure	Outcome	Method	No.SNPs	F	OR (95% CI)	P-value
IL−1RA	EC	IVW	7	22.4329	0.953 (0.862-1.053)	0.345616
IL−1RA	EC	MR Egger	7	22.4329	1.042 (0.779-1.395)	0.792
IL−1RA	EC	Weighted median	7	22.4329	0.949 (0.838-1.075)	0.413613
IL−1RA	EC	Weighted mode	7	22.4329	0.940 (0.787-1.124)	0.523905
IL−1RA	EC	Simple mode	7	22.4329	0.093 (0.922-0.774)	0.395452
IL−1β	EC	IVW	5	16.2962	0.967 (0.852-1.097)	0.597558
IL−1β	EC	MR Egger	5	16.2962	0.954 (0.720-1.266)	0.767389
IL−1β	EC	Weighted median	5	16.2962	0.957 (0.818-1.120)	0.584612
IL−1β	EC	Weighted mode	5	16.2962	0.944 (0.810-1.101)	0.505332
IL−1β	EC	Simple mode	5	16.2962	0.906 (0.723-1.136)	0.441404
IL−2	EC	IVW	10	22.6513	1.055 (0.975-1.141)	0.1818
IL−2	EC	MR Egger	10	22.6513	1.115 (0.960-1.296)	0.192824
IL−2	EC	Weighted median	10	22.6513	1.055 (0.949-1.172)	0.320955
IL−2	EC	Weighted mode	10	22.6513	1.112 (0.969-1.276)	0.166293
IL−2	EC	Simple mode	10	22.6513	0.969 (0.815-1.152)	0.728607
IL−2RA	EC	IVW	6	46.6352	1.002 (0.927-1.084)	0.95503
IL−2RA	EC	MR Egger	6	46.6352	1.096 (0.986-1.219)	0.165426
IL−2RA	EC	Weighted median	6	46.6352	1.026 (0.95-1.107)	0.514917
IL−2RA	EC	Weighted mode	6	46.6352	1.041 (0.966-1.122)	0.339573
IL−2RA	EC	Simple mode	6	46.6352	0.965 (0.813-1.145)	0.697375
IL−4	EC	IVW	8	23.4418	0.986 (0.883-1.100)	0.795228
IL−4	EC	MR Egger	8	23.4418	1.104 (0.919-1.328)	0.331486
IL−4	EC	Weighted median	8	23.4418	0.990 (0.854-1.147)	0.891778
IL−4	EC	Weighted mode	8	23.4418	1.118 (0.938-1.333)	0.25152
IL−4	EC	Simple mode	8	23.4418	0.853 (0.658-1.107)	0.27061
IL−5	EC	IVW	5	25.9547	0.982 (0.848-1.138)	0.81282
IL−5	EC	MR Egger	5	25.9547	0.811 (0.562-1.171)	0.345215
IL−5	EC	Weighted median	5	25.9547	1.015 (0.879-1.173)	0.835193
IL−5	EC	Weighted mode	5	25.9547	1.040 (0.859-1.259)	0.708463
IL−5	EC	Simple mode	5	25.9547	1.028 (0.828-1.276)	0.815188
IL−6	EC	IVW	5	24.9362	0.933 (0.806-1.080)	0.352143
IL−6	EC	MR Egger	5	24.9362	0.998 (0.752-1.324)	0.987384
IL−6	EC	Weighted median	5	24.9362	0.926 (0.782-1.097)	0.375836
IL−6	EC	Weighted mode	5	24.9362	0.918 (0.734-1.148)	0.495266
IL−6	EC	Simple mode	5	24.9362	0.909 (0.723-1.143)	0.461959
IL−7	EC	IVW	10	37.7046	0.998 (0.935-1.065)	0.953333
IL−7	EC	MR Egger	10	37.7046	0.948 (0.801-1.123)	0.556651
IL−7	EC	Weighted median	10	37.7046	1.049 (0.964-1.141)	0.269167
IL−7	EC	Weighted mode	10	37.7046	1.036 (0.945-1.136)	0.474292
IL−7	EC	Simple mode	10	37.7046	0.936 (0.806-1.086)	0.402747
IL−8	EC	IVW	4	23.9527	1.050 (0.927-1.189)	0.442413
IL−8	EC	MR Egger	4	23.9527	1.021 (0.786-1.327)	0.889324
IL−8	EC	Weighted median	4	23.9527	1.033 (0.911-1.173)	0.610013
IL−8	EC	Weighted mode	4	23.9527	1.023 (0.850-1.232)	0.8223
IL−8	EC	Simple mode	4	23.9527	1.025 (0.893-1.176)	0.746176
IL−9	EC	IVW	6	22.5025	0.973 (0.868-1.092)	0.644368
IL−9	EC	MR Egger	6	22.5025	1.064 (0.790-1.432)	0.704499
IL−9	EC	Weighted median	6	22.5025	0.972 (0.839-1.126)	0.706199
IL−9	EC	Weighted mode	6	22.5025	0.977 (0.807-1.183)	0.820428
IL−9	EC	Simple mode	6	22.5025	0.928 (0.748-1.152)	0.528402
IL−10	EC	IVW	10	52.4887	1.026 (0.939-1.121)	0.573877
IL−10	EC	MR Egger	10	52.4887	1.046 (0.859-1.273)	0.66824
IL−10	EC	Weighted median	10	52.4887	1.055 (0.949-1.173)	0.320983
IL−10	EC	Weighted mode	10	52.4887	1.045 (0.934-1.169)	0.465596
IL−10	EC	Simple mode	10	52.4887	0.985 (0.799-1.213)	0.88831
IL−12p70	EC	IVW	10	79.4184	0.996 (0.916-1.083)	0.925466
IL−12p70	EC	MR Egger	10	79.4184	1.155 (1.032-1.293)	0.036664
IL−12p70	EC	Weighted median	10	79.4184	1.025 (0.946-1.109)	0.548091
IL−12p70	EC	Weighted mode	10	79.4184	1.039 (0.962-1.123)	0.355592
IL−12p70	EC	Simple mode	10	79.4184	0.834 (0.639-1.087)	0.211509
IL−13	EC	IVW	9	52.875	1.025 (0.968-1.085)	0.399048
IL−13	EC	MR Egger	9	52.875	1.050 (0.953-1.158)	0.355771
IL−13	EC	Weighted median	9	52.875	1.040 (0.972-1.114)	0.254946
IL−13	EC	Weighted mode	9	52.875	1.037 (0.969-1.109)	0.324273
IL−13	EC	Simple mode	9	52.875	1.029 (0.924-1.146)	0.614083
IL−16	EC	IVW	10	37.4668	1.001 (0.939-1.067)	0.969789
IL−16	EC	MR Egger	10	37.4668	0.983 (0.879-1.090)	0.768687
IL−16	EC	Weighted median	10	37.4668	0.990 (0.925-1.060)	0.775409
IL−16	EC	Weighted mode	10	37.4668	0.982 (0.915-1.055)	0.637506
IL−16	EC	Simple mode	10	37.4668	0.963 (0.852-1.087)	0.554383
IL−17	EC	IVW	10	24.2976	1.007 (0.903-1.124)	0.895777
IL−17	EC	MR Egger	10	24.2976	0.936 (0.747-1.172)	0.580418
IL−17	EC	Weighted median	10	24.2976	1.049 (0.910-1.208)	0.511855
IL−17	EC	Weighted mode	10	24.2976	1.063 (0.888-1.273)	0.521258
IL−17	EC	Simple mode	10	24.2976	1.079 (0.876-1.329)	0.493537
IL−18	EC	IVW	14	36.2834	1.022 (0.968-1.080)	0.424914
IL−18	EC	MR Egger	14	36.2834	1.110 (1.003-1.229)	0.0665973
IL−18	EC	Weighted median	14	36.2834	1.001 (0.923-1.084)	0.988535
IL−18	EC	Weighted mode	14	36.2834	0.954 (0.838-1.085)	0.485035
IL−18	EC	Simple mode	14	36.2834	0.945 (0.810-1.102)	0.480976
CTACK	EC	IVW	9	37.2585	1.028 (0.958-1.103)	0.443615
CTACK	EC	MR Egger	9	37.2585	1.093 (0.956-1.251)	0.234988
CTACK	EC	Weighted median	9	37.2585	1.067 (0.974-1.170)	0.165459
CTACK	EC	Weighted mode	9	37.2585	1.058 (0.955-1.173)	0.313736
CTACK	EC	Simple mode	9	37.2585	1.024 (0.899-1.167)	0.729044
SDF−1α	EC	IVW	9	17.3541	0.936 (0.743-1.181)	0.578602
SDF−1α	EC	MR Egger	9	17.3541	1.119 (0.691-1.810)	0.661788
SDF−1α	EC	Weighted median	9	17.3541	0.966 (0.796-1.171)	0.722881
SDF−1α	EC	Weighted mode	9	17.3541	1.000 (0.815-1.227)	0.99998
SDF−1α	EC	Simple mode	9	17.3541	0.949 (0.721-1.249)	0.716643
RANTES	EC	IVW	9	24.0954	1.020 (0.888-1.172)	0.778732
RANTES	EC	MR Egger	9	24.0954	1.124 (0.767-1.645)	0.568235
RANTES	EC	Weighted median	9	24.0954	1.015 (0.896-1.150)	0.814719
RANTES	EC	Weighted mode	9	24.0954	1.038 (0.863-1.249)	0.700905
RANTES	EC	Simple mode	9	24.0954	1.029 (0.838-1.263)	0.79486
MIP1β	EC	IVW	18	109.312	0.963 (0.916-1.012)	0.140081
MIP1β	EC	MR Egger	18	109.312	0.967 (0.899-1.040)	0.377179
MIP1β	EC	Weighted median	18	109.312	0.982 (0.918-1.049)	0.583252
MIP1β	EC	Weighted mode	18	109.312	0.965 (0.905-1.028)	0.281186
MIP1β	EC	Simple mode	18	109.312	0.968 (0.853-1.099)	0.61959
MIP1α	EC	IVW	9	22.0605	0.927 (0.847-1.015)	0.102234
MIP1α	EC	MR Egger	9	22.0605	0.891 (0.691-1.151)	0.406622
MIP1α	EC	Weighted median	9	22.0605	0.917 (0.821-1.025)	0.128396
MIP1α	EC	Weighted mode	9	22.0605	0.913 (0.778-1.071)	0.294601
MIP1α	EC	Simple mode	9	22.0605	0.906 (0.766-1.072)	0.285212
MIG	EC	IVW	14	24.945	1.008 (0.938-1.083)	0.836442
MIG	EC	MR Egger	14	24.945	1.019 (0.869-1.195)	0.818219
MIG	EC	Weighted median	14	24.945	1.007 (0.920-1.102)	0.879294
MIG	EC	Weighted mode	14	24.945	1.019 (0.893-1.163)	0.783117
MIG	EC	Simple mode	14	24.945	1.002 (0.875-1.147)	0.982692
MCP3	EC	IVW	3	23.8194	1.045 (0.933-1.171)	0.447621
MCP3	EC	MR Egger	3	23.8194	1.263 (0.811-1.967)	0.48924
MCP3	EC	Weighted median	3	23.8194	1.036 (0.920-1.166)	0.563043
MCP3	EC	Weighted mode	3	23.8194	1.030 (0.882-1.203)	0.743474
MCP3	EC	Simple mode	3	23.8194	1.037 (0.886-1.214)	0.692094
MCP1	EC	IVW	14	42.2002	0.982 (0.906-1.064)	0.652052
MCP1	EC	MR Egger	14	42.2002	0.917 (0.773-1.088)	0.338289
MCP1	EC	Weighted median	14	42.2002	0.946 (0.847-1.056)	0.322555
MCP1	EC	Weighted mode	14	42.2002	0.946 (0.838-1.067)	0.381208
MCP1	EC	Simple mode	14	42.2002	0.955 (0.818-1.115)	0.571254
IP−10	EC	IVW	9	24.5688	0.919 (0.845-1.000)	0.048788
IP−10	EC	MR Egger	9	24.5688	0.914 (0.773-1.079)	0.323618
IP−10	EC	Weighted median	9	24.5688	0.902 (0.810-1.005)	0.0618359
IP−10	EC	Weighted mode	9	24.5688	0.887 (0.763-1.031)	0.15652
IP−10	EC	Simple mode	9	24.5688	0.895 (0.757-1.058)	0.230355
GRPa	EC	IVW	9	65.2141	0.967 (0.920-1.017)	0.194688
GRPa	EC	MR Egger	9	65.2141	0.908 (0.813-1.014)	0.131329
GRPa	EC	Weighted median	9	65.2141	0.979 (0.920-1.040)	0.488439
GRPa	EC	Weighted mode	9	65.2141	0.982 (0.920-1.050)	0.613742
GRPa	EC	Simple mode	9	65.2141	1.018 (0.915-1.132)	0.753988
Eotaxin	EC	IVW	16	41.1392	0.927 (0.860-0.999)	0.0468912
Eotaxin	EC	MR Egger	16	41.1392	0.924 (0.765-1.116)	0.424273
Eotaxin	EC	Weighted median	16	41.1392	0.923 (0.836-1.019)	0.110518
Eotaxin	EC	Weighted mode	16	41.1392	0.913 (0.816-1.023)	0.138371
Eotaxin	EC	Simple mode	16	41.1392	0.891 (0.766-1.037)	0.15609
βNGF	EC	IVW	7	24.1661	1.002 (0.874-1.150)	0.973338
βNGF	EC	MR Egger	7	24.1661	1.280 (0.620-2.642)	0.533692
βNGF	EC	Weighted median	7	24.1661	1.031 (0.901-1.180)	0.65879
βNGF	EC	Weighted mode	7	24.1661	1.032 (0.861-1.238)	0.742998
βNGF	EC	Simple mode	7	24.1661	1.027 (0.833-1.266)	0.811487
VEGF	EC	IVW	10	105.484	1.024 (0.969-1.082)	0.406448
VEGF	EC	MR Egger	10	105.484	1.083 (0.987-1.188)	0.131697
VEGF	EC	Weighted median	10	105.484	1.033 (0.969-1.100)	0.321454
VEGF	EC	Weighted mode	10	105.484	1.036 (0.970-1.107)	0.318197
VEGF	EC	Simple mode	10	105.484	1.100 (0.942-1.284)	0.257873
SCGFβ	EC	IVW	14	34.8613	1.064 (1.002-1.129)	0.0435042
SCGFβ	EC	MR Egger	14	34.8613	1.065 (0.954-1.188)	0.28511
SCGFβ	EC	Weighted median	14	34.8613	1.032 (0.953-1.118)	0.440439
SCGFβ	EC	Weighted mode	14	34.8613	1.033 (0.936-1.140)	0.530915
SCGFβ	EC	Simple mode	14	34.8613	1.028 (0.910-1.161)	0.666363
SCF	EC	IVW	9	27.9756	0.949 (0.812-1.109)	0.507528
SCF	EC	MR Egger	9	27.9756	0.846 (0.601-1.189)	0.367106
SCF	EC	Weighted median	9	27.9756	0.927 (0.801-1.072)	0.305373
SCF	EC	Weighted mode	9	27.9756	0.905 (0.713-1.148)	0.433906
SCF	EC	Simple mode	9	27.9756	0.917 (0.713-1.180)	0.518886
PDGFbb	EC	IVW	13	48.0859	1.016 (0.941-1.097)	0.68312
PDGFbb	EC	MR Egger	13	48.0859	1.091 (0.939-1.269)	0.278919
PDGFbb	EC	Weighted median	13	48.0859	1.029 (0.928-1.142)	0.585744
PDGFbb	EC	Weighted mode	13	48.0859	1.046 (0.940-1.163)	0.424779
PDGFbb	EC	Simple mode	13	48.0859	1.046 (0.866-1.264)	0.650739
MCSF	EC	IVW	8	23.6285	1.007 (0.912-1.113)	0.888584
MCSF	EC	MR Egger	8	23.6285	0.900 (0.771-1.049)	0.226249
MCSF	EC	Weighted median	8	23.6285	0.969 (0.875-1.072)	0.540266
MCSF	EC	Weighted mode	8	23.6285	0.922 (0.793-1.073)	0.329239
MCSF	EC	Simple mode	8	23.6285	0.949 (0.788-1.142)	0.59637
HGF	EC	IVW	7	29.6765	0.992 (0.886-1.112)	0.896217
HGF	EC	MR Egger	7	29.6765	0.990 (0.758-1.293)	0.944557
HGF	EC	Weighted median	7	29.6765	0.978 (0.849-1.127)	0.758961
HGF	EC	Weighted mode	7	29.6765	0.947 (0.778-1.154)	0.610409
HGF	EC	Simple mode	7	29.6765	0.945 (0.755-1.182)	0.635564
GCSF	EC	IVW	8	23.3046	0.976 (0.869-1.098)	0.690532
GCSF	EC	MR Egger	8	23.3046	0.932 (0.772-1.125)	0.491753
GCSF	EC	Weighted median	8	23.3046	0.967 (0.830-1.127)	0.668855
GCSF	EC	Weighted mode	8	23.3046	0.941 (0.786-1.127)	0.530363
GCSF	EC	Simple mode	8	23.3046	1.089 (0.854-1.389)	0.511819
bFGF	EC	IVW	4	22.8294	1.082 (0.886-1.322)	0.437425
bFGF	EC	MR Egger	4	22.8294	1.450 (0.567-3.710)	0.519044
bFGF	EC	Weighted median	4	22.8294	1.063 (0.832-1.356)	0.626528
bFGF	EC	Weighted mode	4	22.8294	0.962 (0.679-1.362)	0.841152
bFGF	EC	Simple mode	4	22.8294	1.246 (0.857-1.812)	0.33255
MIF	EC	IVW	4	25.6494	1.027 (0.906-1.163)	0.680759
MIF	EC	MR Egger	4	25.6494	1.094 (0.878-1.363)	0.507985
MIF	EC	Weighted median	4	25.6494	1.022 (0.881-1.185)	0.777446
MIF	EC	Weighted mode	4	25.6494	1.037 (0.874-1.231)	0.70363
MIF	EC	Simple mode	4	25.6494	0.976 (0.807-1.180)	0.816499
TRAIL	EC	IVW	15	81.0457	0.9997 (0.935-1.068)	0.992389
TRAIL	EC	MR Egger	15	81.0457	1.034 (0.953-1.121)	0.43727
TRAIL	EC	Weighted median	15	81.0457	1.012 (0.943-1.086)	0.740505
TRAIL	EC	Weighted mode	15	81.0457	1.010 (0.953-1.070)	0.747494
TRAIL	EC	Simple mode	15	81.0457	0.998 (0.899-1.108)	0.971794
TGFα	EC	IVW	4	23.2446	1.103 (0.966-1.260)	0.148331
TGFα	EC	MR Egger	4	23.2446	0.982 (0.769-1.255)	0.899339
TGFα	EC	Weighted median	4	23.2446	1.077 (0.931-1.246)	0.317617
TGFα	EC	Weighted mode	4	23.2446	1.071 (0.913-1.257)	0.462505
TGFα	EC	Simple mode	4	23.2446	1.057 (0.879-1.272)	0.594228
TGFβ	EC	IVW	4	36.9175	0.953 (0.895-1.015)	0.135838
TGFβ	EC	MR Egger	4	36.9175	0.964 (0.878-1.058)	0.516434
TGFβ	EC	Weighted median	4	36.9175	0.954 (0.888-1.024)	0.189666
TGFβ	EC	Weighted mode	4	36.9175	0.954 (0.885-1.028)	0.306139
TGFβ	EC	Simple mode	4	36.9175	0.952 (0.861-1.054)	0.415809
IFN -γ	EC	IVW	10	23.3326	0.852 (0.755-0.961)	0.00929358
IFN -γ	EC	MR Egger	10	23.3326	0.846 (0.673-1.064)	0.19063
IFN -γ	EC	Weighted median	10	23.3326	0.862 (0.739-1.007)	0.0607087
IFN -γ	EC	Weighted mode	10	23.3326	0.860 (0.693-1.068)	0.205399
IFN -γ	EC	Simple mode	10	23.3326	0.866 (0.685-1.095)	0.259703

## Sheet: Data S4
Patient ID	Neutrophil count (10^9/L)	Lymphocyte count (10^9/L)	Monocyte count (10^9/L)	Platelet count (10^9/L)	Platelet-lymphocyte ratio	Neutrophil-lymphocyte ratio	C-reactive protein (mg/L)	White blood cell count (10^9/L)	Platelet distribution width (%)	Mean platelet volume (fL)	Plateletcrit (%)	Systemic immune-inflammation index (SII)
135709	3.07	2.8	0.46	285	101.786	1.09643	2.59	7.47	11.9	10.3	0.29	312.482
135793	4.9	2.8	0.6	146	52.1429	1.75		8.5	15.9	9.7	0.14	255.5
135869	2.3	1.3	0.28	210	161.538	1.76923	1.72	4	15.9	8.5	0.178	371.538
135897	4.1	1.6	0.3	224	140	2.5625	1.8	6.1	16.8	10.2	0.227	574
135982	5.7	2.3	0.6	222	96.5217	2.47826	2.47	8.7	17.7	11.1	0.246	550.174
135987	2.2	1.8	0.5	228	126.667	1.22222	2.36	4.5	16.5	11.1	0.252	278.667
136048	2.7	2.1	0.4	211	100.476	1.28571	2.62	5.4	16.7	9.2	0.194	271.286
136167	3.1	2.5	0.3	234	93.6	1.24	5.26	6.1	16.9	8.4	0.195	290.16
136262	9.9	2.7	0.9	190	70.3704	3.66667	2.75	13.7	14.6	11.1	0.211	696.667
136307	3.4	2.5	0.4	283	113.2	1.36	2.21	6.6	16.6	8.7	0.246	384.88
136390	2.8	2.1	0.29	302	143.81	1.33333	1.94	5.5	16.5	8.6	0.258	402.667
136742	5.4	2.1	0.6	192	91.4286	2.57143	3.8	8.2	16.5	10.6	0.204	493.714
136942	6.6	1.7	1.03	293	172.353	3.88235	4.66	9.5	15.7	8.5	0.249	1137.53
137134	2.3	2	0.4	587	293.5	1.15	1.8	4.9	17.4	8.9	0.52	675.05
137192	3.6	1.3	0.4	206	158.462	2.76923	2.35	5.4	15.9	8.4	0.173	570.462
137193	3.1	2.1	0.3	213	101.429	1.47619	1.71	5.7	15.7	8.7	0.185	314.429
137227	2.4	1.8	0.3	262	145.556	1.33333	2.21	4.8	16.1	8.4	0.219	349.333
137272	6.4	1.6	0.4	247	154.375	4	1.97	8.4	16.5	9.9	0.242	988
137337	4.3	1.7	0.4	264	155.294	2.52941	2.5	6.4	16.8	9.3	0.244	667.765
137361	2.9	1.3	0.4	187	143.846	2.23077	2.07	4.8	17.5	10.6	0.197	417.154
137372	3.5	1.3	0.3	174	133.846	2.69231	3.07	5.1	16.4	10.7	0.186	468.462
137427	3.7	2	0.33	312	156	1.85	2.41	6.1	16.5	6.9	0.215	577.2
137523	4.1	1.1	0.3	258	234.545	3.72727	3.97	5.6	16	8.6	0.221	961.636
137580	4.01	2.74	0.45	364	132.847	1.4635	2.76	7.36	16.35	8.09	0.29	532.715
137589	5.53	1.6	0.71	241	150.625	3.45625	6.89	7.91	15.37	7.59	0.18	832.956
137622	3.36	1.32	0.24	164	124.242	2.54545	1.9	5.04	15.74	9.41	0.15	417.455
137625	3.16	2.14	0.45	274	128.037	1.47664	4.23	5.88	15.96	7.7	0.21	404.598
137649	5.8	1.8	0.5	387	215	3.22222	4.07	9.2	16.2	9.7	0.374	1247
137740	3.83	1.13	0.23	228	201.77	3.38938	1.95	5.27	15.75	9.43	0.21	772.779
137817	3	0.7	3	244	348.571	4.28571	2.63	5	16	8.2	0.199	1045.71
137879	3.91	2.02	0.45	237	117.327	1.93564	2.32	6.45	15.67	6.9	0.16	458.748
137883	3.74	1.63	0.42	224	137.423	2.29448	3.37	5.93	15.92	8.63	0.19	513.963
137992	6.9	2.99	0.42	302	101.003	2.30769	2.95	10.43	16.02	9.28	0.28	696.923
137995	4.31	2.32	0.76	192	82.7586	1.85776	3.25	7.5	15.9	9.19	0.18	356.69
138095	2.74	1.44	0.34	205	142.361	1.90278	2.08	4.66	16.43	8.73	0.18	390.069
138192	4.11	1.85	0.36	212	114.595	2.22162	2.5	6.39	16.18	9.81	0.21	470.984
138263	3.89	1.42	0.48	238	167.606	2.73944	4.85	5.87	16.19	7.88	0.19	651.986
138292	3.3	1.7	0.25	227	133.529	1.94118	1.13	5.4	16.3	8.2	0.186	440.647
138310	5.6	1.8	0.49	373	207.222	3.11111		8	16.7	8	0.298	1160.44
138349	4.09	1.58	0.47	198	125.316	2.58861	6.38	6.25	16.52	11.3	0.22	512.544
138355	3.87	1.5	0.42	784	522.667	2.58	2.25	6.75	17.09	7.64	0.6	2022.72
138402	3.74	2.4	0.41	214	89.1667	1.55833	1.36	6.68	16.07	8.82	0.19	333.483
138427	6.42	2.42	0.58	195	80.5785	2.65289	5.22	9.59	16.27	8.32	0.16	517.314
138431	3.8	2.1	0.4	296	140.952	1.80952	1.99	6.6	16	9.6	0.285	535.619
138502	3.24	2	0.38	242	121	1.62	4.33	5.79	16.23	7.9	0.19	392.04
138627	4	2.8	0.53	269	96.0714	1.42857	6.33	7.4	15.7	8.7	0.233	384.286
138659	5.03	3	0.5	295	98.3333	1.67667	1.46	8.64	16.07	8.32	0.25	494.617
138991	4.72	1.96	0.47	142	72.449	2.40816	1.11	7.31	15.88	9.32	0.13	341.959
138992	4.66	2.51	0.48	246	98.008	1.85657	2.92	7.79	16.7	8.01	0.2	456.717
139004	7.65	2.05	0.6	258	125.854	3.73171	1.71	10.37	16.16	7.26	0.19	962.78
139023	3.12	2	0.48	256	128	1.56	2.5	5.83	16.55	10.35	0.26	399.36
139039	6.4	3.63	0.85	256	70.5234	1.76309	2.62	11.11	15.65	8.54	0.22	451.35
139090	6.1	1.7	0.56	245	144.118	3.58824	2.3	8.5	15.8	8.6	0.211	879.118
139267	5.6	1	0.47	220	220	5.6	6.35	7.3	16.5	7.8	0.172	1232
139309	5.61	2.81	0.56	262	93.2384	1.99644	1.59	9.11	15.59	9.42	0.25	523.068
139431	5.3	2.1	0.45	199	94.7619	2.52381	2.57	8.1	16.7	8.4	0.167	502.238
139450	4.8	1.6	0.33	303	189.375	3	1.22	6.7	17.3	7.4	0.224	909
139478	5.3	2	0.61	364	182	2.65	2.42	7.9	16.1	7.6	0.276	964.6
139481	4	1.3	0.45	344	264.615	3.07692	1.38	5.9	17.4	6.1	0.209	1058.46
139693	4.87	2.89	0.72	320	110.727	1.68512	2.63	8.67	15.52	8.25	0.26	539.239
139763	4.9	1.9	0.69	268	141.053	2.57895	2.53	7.5	16.1	8.2	0.219	691.158
139792	6.6	2.2	0.69	438	199.091	3	1.23	9.8	16.6	7.7	0.336	1314
139868	4.77	1.72	0.48	292	169.767	2.77326	1.42	5.2	16.5	7.4	0.376	809.791
139877	3.2	1.6	0.46	305	190.625	2	1.74	5.5	16	8.6	0.26	610
139899	9	1.4	0.2	208	148.571	6.42857	1.42	10.6	16.6	7.4	0.154	1337.14
140179	7.8	1.8	0.65	358	198.889	4.33333	5.23	10.4	17.5	13.1	0.47	1551.33
140277	2.5	1.9	0.42	251	132.105	1.31579	1.25	5	16	7.8	0.196	330.263
140369	3.6	1.4	0.21	291	207.857	2.57143	1.65	5.3	16.4	8.5	0.246	748.286
140373	8.5	1	0.5	197	197	8.5	2.36	10.1	16.7	8.8	0.172	1674.5
140423	4.2	2.1	0.28	273	130	2	1.21	6.6	15.8	7.5	0.203	546
140502	5.5	3.7	0.8	168	45.4054	1.48649	1.15	10.1	15.8	9.3	0.156	249.73
140565	2.4	1.3	0.38	314	241.538	1.84615	2.43	4.2	16.5	8.2	0.256	579.692
140595	4.6	2.5	0.58	192	76.8	1.84	1.1	7.8	16.6	9.3	0.179	353.28
140616	5.6	2.3	0.45	480	208.696	2.43478	6.35	8.4	16.2	8.3	0.398	1168.7
140954	3.2	2.1	0.36	201	95.7143	1.52381	1.46	5.8	15.6	9.1	0.181	306.286
140996	3.83	2.14	0.41	349	163.084	1.78972	1.56	6.45	16.15	7.22	0.25	624.612
141059	3.2	1.2	0.29	249	207.5	2.66667	1.46	4.8	16.5	7.3	0.183	664
141111	3	2.1	0.35	271	129.048	1.42857	0.87	12	16.4	8.7	0.183	387.143
141202	7.3	2.4	0.3	370	154.167	3.04167	1.18	10	16.3	7.5	0.276	1125.42
141206	3.62	2.2	0.61	191	86.8182	1.64545	6.23	6.5	17	11.2	0.213	314.282
141234	6.2	2.7	0.7	513	190	2.2963	1.75	9.9	16.2	7.6	0.388	1178
141235	7.6	2.3	0.38	220	95.6522	3.30435	2.12	10.6	16.4	9.6	0.211	726.957
141298	3.2	1.7	0.27	223	131.176	1.88235	2.56	5.3	16.1	8.4	0.188	419.765
141369	4	2.4	0.43	347	144.583	1.66667	1.36	7	16.8	7	0.242	578.333
141421	4.7	1	0.35	301	301	4.7	1.24	6.1	17.6	9.3	0.28	1414.7
141433	2.6	1.7	0.36	337	198.235	1.52941	2.03	4.8	17.8	9.6	0.323	515.412
141490	3.1	1.9	0.38	320	168.421	1.63158	2.13	5.5	16.9	7.7	0.245	522.105
141518	4	1.2	0.28	309	257.5	3.33333	1.54	5.6	16.2	8.3	0.257	1030
141590	7.1	2	0.56	233	116.5	3.55	1.7	9.9	16.4	8.1	0.189	827.15
141808	1.4	2.8	0.34	344	122.857	0.5	1.32	8.3	16.5	8.8	0.288	172
141824	5.5	3.5	0.7	320	91.4286	1.57143		9.9	16.3	9.1	0.29	502.857
141862	4.2	2.9	0.36	306	105.517	1.44828	1.86	7.8	15.7	8.3	0.254	443.172
141914	3.6	2.6	0.21	238	91.5385	1.38462	1.69	6.5	16.2	9	0.213	329.538
141989	2.3	1.5	0.19	256	170.667	1.53333	2.33	4.2	17.2	7.1	0.182	392.533
142043	3.98	2.58	0.44	381	147.674	1.54264	1.93	7.24	16.23	8.46	0.321	587.744
142225	7.81	2.04	0.27	107	52.451	3.82843	2.52	10.13	17.96	8.22	0.088	409.642
142226	2.19	1.84	0.79	286	155.435	1.19022	2.25	4.92	16.25	8.45	0.24	340.402
142623	3.7	1.52	0.44	197	129.605	2.43421	1.9	5.77	16.14	8.45	0.166	479.539
142642	5.04	2.19	0.22	256	116.895	2.30137	1.99	7.5	16.4	8.09	0.206	589.151
142679	6.78	1.21	0.42	276	228.099	5.60331	6.35	8.45	17.24	8.04	0.221	1546.51
142772	4.88	2.49	0.33	276	110.843	1.95984	2.14	7.85	16.48	8.22	0.23	540.916
142786	3.6	2.8	0.74	222	79.2857	1.28571	1.49	7.4	16.2	9	0.199	285.429
143104	4	2.5	0.31	241	96.4	1.6	0.87	7	15.9	9.5	0.229	385.6
143186	3.7	2.7	0.42	266	98.5185	1.37037	1.72	7.4	16	8.7	0.231	364.519
143231	3.1	2.2	0.41	370	168.182	1.40909	4.9	5.9	15.8	8.5	0.314	521.364
143365	2.8	1.6	0.45	174	108.75	1.75	2.43	4.9	16.4	9.3	0.162	304.5
143422	5.16	1.19	0.36	278	233.613	4.33613	6.36	7.12	17.28	11.1	0.31	1205.45
143436	4.76	2.6	0.53	282	108.462	1.83077	2.28	7.99	16.06	10.87	0.31	516.277
143487	4.2	1.9	0.62	267	140.526	2.21053	1.58	6.9	16.2	9.4	0.25	590.211
143528	5.3	2.3	0.47	238	103.478	2.30435	2.96	8.3	16.4	8.7	0.206	548.435
143571	4.5	1.3	0.2	284	218.462	3.46154	2.03	6.1	16.2	7.9	0.225	983.077
143645	5.44	3.34	1	390	116.766	1.62874	2.91	10.08	16.07	8.31	0.32	635.21
143662	2.5	2.5	0.36	177	70.8	1	2.38	5.7	15.4	8.9	0.157	177
143668	4.12	2.45	0.41	254	103.673	1.68163	2	7.08	15.7	9.72	0.25	427.135
143672	5.11	2.37	0.46	305	128.692	2.15612	2.59	8.14	15.9	8.89	0.27	657.616
143728	6.2	1.9	0.37	369	194.211	3.26316	2.51	8.5	16.1	7.9	0.291	1204.11
143855	6.04	1.69	0.39	231	136.686	3.57396	1.52	8.22	16.26	8.53	0.2	825.586
143902	5.29	3.78	0.39	322	85.1852	1.39947	1.29	9.57	15.67	8.06	0.26	450.63
144089	5.99	2.11	0.54	239	113.27	2.83886	1.05	8.86	16.19	8.63	0.2	678.488
144236	4.37	1.54	0.69	470	305.195	2.83766	0.95	6.81	15.75	8.14	0.38	1333.7
144343	2.56	1.53	0.29	243	158.824	1.6732	1.15	4.44	15.75	8.27	0.2	406.588
144353	3.39	1.9	0.46	310	163.158	1.78421	1.08	5.92	16.1	8.32	0.26	553.105
144390	3.97	2.11	0.46	383	181.517	1.88152	1.47	7.012	15.89	9.93	0.38	720.621
144415	10.4	1.9	0.62	246	129.474	5.47368	1.23	13.1	16.6	9.1	0.224	1346.53
144484	4.7	1.1	0.27	164	149.091	4.27273	1.22	6.2	16.3	9.3	0.153	700.727
144534	4.2	2.9	0.18	315	108.621	1.44828	1.39	7.3	16.1	7.1	0.224	456.207
144535	5	1.9	0.61	311	163.684	2.63158	4.97	7.7	16.1	7.9	0.244	818.421
144641	4.77	2.1	0.39	218	103.81	2.27143	1.49	7.38	15.94	8.84	0.19	495.171
144657	2.64	1.24	0.62	208	167.742	2.12903	2.03	4.78	16.31	10.61	0.22	442.839
144712	3.81	3.49	0.41	275	78.7966	1.09169	4.82	7.84	15.41	8.44	0.23	300.215
144743	4.08	1.74	0.38	149	85.6322	2.34483	1.85	6.43	17.01	9.25	0.137	349.379
144776	5.8	3.3	0.64	168	50.9091	1.75758	2.22	10.1	16.5	9.9	0.166	295.273
144903	3.6	1.8	0.38	300	166.667	2	1.38	5.9	16.4	8.1	0.244	600
144924	4.3	1.5	0.2	210	140	2.86667	1.79	6.2	16.4	9.4	0.198	602
144960	3.8	1.3	0.16	269	206.923	2.92308	0.92	5.3	16.8	7.9	0.211	786.308
145070	4.66	1.77	0.52	160	90.3955	2.63277	1.86	7.14	16.36	10.67	0.17	421.243
145182	3.7	3.3	0.41	254	76.9697	1.12121	4	7.6	16.3	7.7	0.196	284.788
145266	3.7	1.6	0.44	208	130	2.3125	5.94	5.8	16	8.4	0.175	481
145306	3.7	2	0.34	295	147.5	1.85	1.4	6.2	15.9	7.8	0.229	545.75
145556	2.8	2.5	0.36	205	82	1.12	3.65	5.8	16.6	7.7	0.158	229.6
145648	3.9	1.6	0.82	377	235.625	2.4375	2.36	6.5	16.8	7.3	0.274	918.938
145699	3.3	2.3	0.33	258	112.174	1.43478	2.52	6.4	16.3	9.2	0.236	370.174
145716	3.3	2.4	0.41	292	121.667	1.375	2.66	7.3	16.6	7.5	0.219	401.5
145720	2.1	2	0.34	115	57.5	1.05	0.95	5.3	17.5	8.7	0.152	120.75
145748	3.8	1.3	0.49	272	209.231	2.92308	2.63	5.7	16.5	7	0.189	795.077
145766	3.4	1.4	0.24	203	145	2.42857	2.45	5.1	17.2	9.8	0.199	493
145877	4.8	1.5	0.4	375	250	3.2	1.64	6.8	16.1	7.8	0.291	1200
145953	3.8	2.3	0.34	222	96.5217	1.65217	1.49	6.8	16.5	10.2	0.225	366.783
146027	5.2	1.8	0.39	487	270.556	2.88889	1.07	7.6	15.7	7.6	0.367	1406.89
146070	7.4	1.9	0.44	237	124.737	3.89474	1.45	9.8	16.5	7.4	0.176	923.053
146286	2.4	0.8	1.86	237	296.25	3	0.97	7.4	15.9	8.4	0.258	711
146387	4.6	1.8	0.32	293	162.778	2.55556	1.69	6.8	16.3	7.6	0.222	748.778
146486	3.3	1.9	0.35	188	98.9474	1.73684	2.58	5.7	16.3	8.8	0.165	326.526
146529	4.7	0.8	0.75	213	266.25	5.875	2.51	6.4	16	9.2	0.194	1251.38
146540	4.2	1.5	0.06	365	243.333	2.8	1.64	5.8	16.4	8.3	0.302	1022
146572	1.9	2.3	0.35	241	104.783	0.826087	2.65	4.6	16.5	7.7	0.186	199.087
146599	4.4	2.2	0.29	203	92.2727	2	1.36	7.2	16.9	10	0.202	406
146615	5.8	1.3	0.58	319	245.385	4.46154	5.88	7.8	16.3	8.7	0.275	1423.23
146636	3.8	1.5	0.38	245	163.333	2.53333	1.52	5.8	16.3	7.4	0.181	620.667
146711	7.2	1.7	0.7	280	164.706	4.23529	5.94	9.7	16.1	9.5	0.265	1185.88
146765	3.4	2	0.24	323	161.5	1.7	4.78	5.7	16.5	7.8	0.251	549.1
146783	3.7	1.1	0.16	308	280	3.36364	0.95	5.1	15.8	8.6	0.264	1036
146794	3.4	2	0.39	254	127	1.7	2.13	6	15.7	7.5	0.188	431.8
146823	5.8	1.9	0.35	300	157.895	3.05263	4.25	8.3	16.8	9.6	0.287	915.789
146824	1.8	0.3	0.38	266	886.667	6	2.34	7.4	16.9	7.4	0.195	1596
146846	6.4	1.9	0.56	170	89.4737	3.36842	2.14	9	16.6	8.4	0.142	572.632
146856	3.3	1.1	0.25	260	236.364	3	3.8	4.7	16.4	8.4	0.216	780
147081	5.7	0.9	1.53	246	273.333	6.33333	1.94	8.1	15.9	9.4	0.229	1558
147167	2.1	0.6	0.38	199	331.667	3.5	1.81	7.4	16.4	10.1	0.2	696.5
147174	2.3	2.1	0.43	240	114.286	1.09524	2.3	5	16.4	8.8	0.211	262.857
147269	2.7	1.4	0.3	239	170.714	1.92857	2.12	4.6	16.9	10.7	0.254	460.929
147679	3.1	2.6	0.92	346	133.077	1.19231	2.69	8.5	16	10.3	0.332	412.538
147682	7.2	1.6	0.74	277	173.125	4.5	3.26	9.8	17.1	10.7	0.296	1246.5
147814	5.47	1.75	0.71	470	268.571	3.12571	3.22	7	16.6	10.6	0.257	1469.09
147830	2.6	2	0.34	146	73	1.3	6.33	5.1	16.4	10.5	0.152	189.8
147954	2	1.8	0.11	208	115.556	1.11111	6.13	3.9	16.7	8.9	0.184	231.111
147997	2.3	1.5	0.23	198	132	1.53333	0.74	4.1	16.2	10.1	0.2	303.6
148023	8.12	2.77	1.07	445	160.65	2.93141	9.6	9.8	16.1	8.5	0.431	1304.48
148113	4.89	1.61	0.36	173	107.453	3.03727	1.07	6.92	15.98	8.16	0.14	525.447
148119	3.4	2.53	0.49	325	128.458	1.34387	1.58	6.58	16.12	7.75	0.25	436.759
148139	4.58	2.54	0.4	448	176.378	1.80315	1.95	8.15	16.31	8.75	0.39	807.811
148153	3.5	1.45	0.32	222	153.103	2.41379	1.25	5.5	16.28	9.83	0.22	535.862
148222	3.74	0.95	0.46	152	160	3.93684	3.44	5.27	15.86	8.77	0.13	598.4
148270	5.24	2.43	0.48	389	160.082	2.15638	1.43	8.31	15.8	7.74	0.3	838.831
148278	2.7	2.2	0.29	202	91.8182	1.22727	1.27	5.3	16.3	9	0.18	247.909
148461	8.49	2.17	0.79	214	98.6175	3.91244	1.96	11.72	16.42	8.99	0.19	837.263
148464	4.13	1.65	0.2	262	158.788	2.50303	1.01	6.03	16.48	8.4	0.219	655.794
148502	3.19	1.32	0.25	281	212.879	2.41667	2.11	4.81	16.13	8.01	0.23	679.083
148513	4.05	2.69	0.64	373	138.662	1.50558	2	7.7	15.77	7.94	0.296	561.58
148551	5.09	1.05	0.42	171	162.857	4.84762	2.37	6.67	17.1	9.03	0.15	828.943
148554	4.6	1.67	0.41	516	308.982	2.75449	2.91	7.48	17.1	8.82	0.45	1421.32
148566	6.11	1.55	0.68	268	172.903	3.94194	3.88	6.38	16.4	8.26	0.2	1056.44
148708	4.12	1.88	0.29	249	132.447	2.19149	1.43	8.53	15.66	9.15	0.245	545.681
148722	4.3	1.93	0.44	241	124.87	2.22798	2.12	6.85	16.34	9.55	0.23	536.943
148745	3.44	1.13	0.19	253	223.894	3.04425	2.99	4.8	15.89	7.89	0.199	770.195
148772	4.92	1.49	0.43	224	150.336	3.30201	2.19	6.95	15.63	9.11	0.204	739.651
148820	14.95	1.54	1.19	304	197.403	9.70779		17.88	16.25	8.42	0.26	2951.17
148821	7.05	1.94	0.78	377	194.33	3.63402	2.01	9.79	16.08	10.12	0.381	1370.03
148831	5.82	1.69	0.29	196	115.976	3.44379	1.4	8.94	16.04	9.77	0.19	674.982
148851	2.94	0.99	0.16	206	208.081	2.9697	2.39	4.15	16.54	9.17	0.188	611.758
148865	4.52	1.87	0.26	296	158.289	2.41711	1.25	6.72	15.27	8.58	0.253	715.465
148997	3.75	2.65	0.34	209	78.8679	1.41509	2.99	7.1	16.84	9.78	0.2	295.755
149038	4.17	2.54	0.47	348	137.008	1.64173	3.25	7.38	15.95	7.99	0.28	571.323
149058	3.39	1.28	0.29	384	300	2.64844	3.69	5.04	16.37	9.25	0.354	1017
149244	5.66	2.3	0.39	234	101.739	2.46087	1.68	8.62	15.59	8.64	0.2	575.843
149393	5.29	2.56	0.55	291	113.672	2.06641	3.12	8.62	15.93	8.64	0.25	601.324
149528	12.91	1.49	0.41	87	58.3893	8.66443	1.73	6.65	17.62	11.14	0.041	753.805
149597	4.72	2.11	0.37	344	163.033	2.23697	5.12	7.29	16.45	8.06	0.28	769.517
149790	2.9	1.65	0.3	401	243.03	1.75758	1.03	4.98	16.63	8.98	0.36	704.788
149825	5.18	1.75	0.5	81	46.2857	2.96	1.12	7.53	17.76	7.73	0.06	239.76
150147	7.48	2.79	0.92	372	133.333	2.681	2.44	11.39	15.69	8.02	0.3	997.333
150198	3.8	2.99	0.47	252	84.2809	1.2709	0.79	7.59	16.8	8.5	0.21	320.268
150331	3.6	1.2	0.25	435	362.5	3	1.17	5.1	16.1	8.2	0.356	1305
150554	6.14	1.53	0.41	402	262.745	4.01307	1.22	8.11	16.44	7.99	0.32	1613.25
150853	8.4	3.4	0.7	193	56.7647	2.47059	1.56	12.8	16.2	10.2	0.197	476.824
151189	5.4	2.5	0.56	252	100.8	2.16	1.15	8.7	15.8	8.2	0.207	544.32
151256	4.2	1.9	0.49	223	117.368	2.21053	0.99	6.9	15.9	8.4	0.186	492.947
151306	2.4	1.6	0.27	224	140	1.5	1.39	4.4	16.3	9.2	0.206	336
151573	4.12	2.11	0.64	361	171.09	1.95261	1.29	7.11	16.46	8.52	0.31	704.891
152051	3.68	2	0.47	251	125.5	1.84	2.87	6.28	15.83	8.46	0.21	461.84
152092	3.85	2.24	0.78	294	131.25	1.71875	3	7.08	16.27	7.33	0.22	505.312
152339	4.1	1.75	0.69	384	219.429	2.34286	1.25	7.28	15.66	7.94	0.31	899.657
152350	3.1	2.1	0.37	205	97.619	1.47619	1.3	5.7	16.5	9.1	0.185	302.619
152731	2.8	1.6	0.31	171	106.875	1.75	1.67	4.7	17.5	8.2	0.141	299.25
152889	6.24	1.3	0.18	310	238.462	4.8	2.48	7.76	14.99	7.09	0.219	1488
152922	1.85	1.8	0.28	158	87.7778	1.02778	1.52	4.34	16.62	8.52	0.13	162.389
152962	5.01	3.09	0.64	264	85.4369	1.62136	2.96	9.18	15.84	8.42	0.222	428.039
153108	3.65	1.25	0.72	399	319.2	2.92	1.34	5.77	16.54	7.12	0.28	1165.08
153621	3.72	1.92	0.24	389	202.604	1.9375	1.47	6.02	16.33	7.94	0.31	753.688
153889	2.55	2.49	0.28	236	94.7791	1.0241	2	6.11	16.59	8.7	0.2	241.687
154069	3.81	2.54	0.64	225	88.5827	1.5	1.79	7.21	16.11	8.01	0.18	337.5
154149	7.7	2.4	0.44	368	153.333	3.20833		10.8	16.3	7.8	0.287	1180.67
154194	9.98	1.36	0.47	250	183.824	7.33824	1.39	11.88	15.97	8.45	0.21	1834.56
154344	4.1	0.8	0.38	230	287.5	5.125	2.08	5.3	16.4	8.3	0.191	1178.75
154354	5.76	2.11	0.48	187	88.6256	2.72986	2.26	8.48	16.9	8.53	0.16	510.483
154389	6.5	1.7	0.39	340	200	3.82353	1.58	8.8	15.7	7.8	0.265	1300
154513	3.1	0.94	0.54	343	364.894	3.29787	0.96	4.63	17.46	6.95	0.24	1131.17
154585	5.9	2.2	0.47	320	145.455	2.68182	2.22	8.7	15.8	8.3	0.265	858.182
154641	6.04	1.26	0.41	252	200	4.79365	2.71	7.78	16.24	9.98	0.25	1208
154812	4.07	1.03	0.38	218	211.65	3.95146	1.72	5.66	16.06	8.74	0.19	861.417
154910	2	1.6	0.56	252	157.5	1.25	2.07	4.3	16.7	7.5	0.188	315
155106	1.92	2	0.4	205	102.5	0.96	1.73	4.4	16.69	8.76	0.18	196.8
155120	6.13	1.72	0.67	289	168.023	3.56395	1.47	8.78	16.27	8.12	0.23	1029.98
155161	3.36	1.87	0.31	215	114.973	1.79679	1.92	5.58	16.04	7.56	0.16	386.31
155199	5.4	2	0.37	320	160	2.7	1.74	7.8	16.3	6.8	0.218	864
155260	2.73	1.36	0.55	295	216.912	2.00735	2.36	4.71	17.01	8.3	0.24	592.169
155291	4.13	1.36	0.56	218	160.294	3.03676	1.41	6.25	16.12	7.16	0.16	662.015
155414	4.16	1.47	0.4	249	169.388	2.82993	1.95	6.08	16.24	8.1	0.2	704.653
155461	3.5	1.3	0.44	314	241.538	2.69231	1.19	5.3	16.6	8.6	0.269	845.385
155468	4.5	2	0.61	244	122	2.25	1.54	7.6	16.9	8	0.194	549
155474	3.9	1.2	0.81	444	370	3.25	1.74	6.1	16.6	7.4	0.327	1443
155541	2.43	1.86	0.16	265	142.473	1.30645	1.19	4.76	16.05	7.33	0.19	346.21
155679	3.43	2.44	0.48	195	79.918	1.40574		6.46	15.97	9.09	0.18	274.119
155700	4.99	3.33	0.79	205	61.5616	1.4985	1.69	9.29	16.7	8.74	0.18	307.192
155716	4.4	1.4	0.32	330	235.714	3.14286	2.3	6.8	16.3	8.1	0.267	1037.14
155717	3.4	2.1	0.51	190	90.4762	1.61905	0.7	6.3	16.5	8.8	0.167	307.619
155754	5.6	1.5	0.47	424	282.667	3.73333	3.08	7.8	15.6	6.9	0.292	1582.93
155800	3.3	1.9	0.46	327	172.105	1.73684	1.73	5.9	16.3	7.5	0.243	567.947
155845	5.7	2.4	0.6	235	97.9167	2.375	5.76	8.8	16.8	8.8	0.207	558.125
155848	4	2.8	0.77	240	85.7143	1.42857	2.06	8.1	15.8	8	0.192	342.857
155892	5.73	2.84	0.55	248	87.3239	2.01761	3.54	9.2	16.24	7.96	0.2	500.366
156003	4.1	1.4	0.55	302	215.714	2.92857	2.33	6.1	16.7	6.3	0.191	884.429
156018	4.4	1.5	0.41	236	157.333	2.93333	2.05	6.5	16.4	8.1	0.192	692.267
156074	4.4	0.8	0.36	209	261.25	5.5	1.67	5.6	16.5	8	0.166	1149.5
156095	4.3	1.9	0.62	254	133.684	2.26316	1.9	7.1	17.4	9	0.228	574.842
156107	5	2.18	0.44	232	106.422	2.29358	1.74	7.71	15.97	8.11	0.19	532.11
156133	4.43	3.46	0.51	297	85.8382	1.28035	3.17	8.69	17.06	7.4	0.22	380.263
156160	3.8	2.3	0.43	351	152.609	1.65217	1.95	6.6	16.4	6.7	0.234	579.913
156163	1.8	1.6	0.34	217	135.625	1.125	1.19	4	16.1	7.2	0.156	244.125
156229	5.89	3.33	0.63	286	85.8859	1.76877	3.23	10.09	16.82	8.07	0.23	505.868
156269	3.8	2	0.36	252	126	1.9	1.78	6.2	16.7	8.5	0.214	478.8
156313	2.9	1.5	0.15	236	157.333	1.93333	1.46	4.6	16.2	8.3	0.194	456.267
156336	2.63	2.92	0.36	262	89.726	0.900685	2.6	6.07	16.62	8.46	0.22	235.979
156347	4.7	2.8	0.37	387	138.214	1.67857	2	8.2	16.6	7.3	0.283	649.607
156349	2.2	2.5	0.53	387	154.8	0.88	2.18	5.4	16.3	7.5	0.288	340.56
156373	2.47	1.66	0.4	281	169.277	1.48795	2.91	4.65	16.22	7.5	0.21	418.114
156413	5.38	3.44	0.49	332	96.5116	1.56395	2.02	9.54	15.29	8.24	0.27	519.233
156418	3.51	2.5	0.52	224	89.6	1.404	1.75	6.84	15.32	9.01	0.2	314.496
156547	4	1.6	0.48	202	126.25	2.5	1.22	6.2	16.7	8	0.161	505
156567	22	1.6	0.36	167	104.375	13.75	3.44	4.5	17.4	9	0.15	2296.25
156598	3.37	2.93	0.52	322	109.898	1.15017	4.36	6.93	15.71	7.75	0.25	370.355
156603	4.5	2	0.6	243	121.5	2.25	1.16	7.3	17.2	9.2	0.223	546.75
156606	5.2	2	0.51	477	238.5	2.6	3.77	8.1	16.3	7.1	0.34	1240.2
156639	5.04	1.71	0.32	297	173.684	2.94737	3.27	7.14	16.19	7.93	0.235	875.368
156726	3	1.68	0.42	275	163.69	1.78571	5.8	5.23	16.58	7.32	0.2	491.071
156855	4.52	2.02	0.42	273	135.149	2.23762	3.77	7.07	16.96	6.88	0.19	610.871
156901	4.39	1.7	0.38	185	108.824	2.58235	3.42	6.63	16.63	9.66	0.18	477.735
157008	5.6	1.2	0.28	374	311.667	4.66667	5.21	7.1	16.1	8.7	0.325	1745.33
157173	5	2.8	0.64	296	105.714	1.78571	2.98	8.6	15.6	9.2	0.272	528.571
157187	3.4	2.8	0.29	274	97.8571	1.21429	2.78	6.7	16.4	7.5	0.205	332.714
157210	4.58	2.02	0.28	341	168.812	2.26733	2.53	6.99	16.02	7.93	0.27	773.158
157334	1.85	2.5	0.35	173	69.2	0.74	3.13	4.85	16.41	9.33	0.16	128.02
157398	6.83	1.27	0.28	438	344.882	5.37795	3.42	8.52	16.36	8.15	0.36	2355.54
157520	7.6	3.2	0.51	490	153.125	2.375	3.72	11.5	16.1	8.2	0.401	1163.75
157541	4.4	2.7	0.43	272	100.741	1.62963	3.27	7.6	16.3	8	0.218	443.259
157650	3.47	2.7	0.65	359	132.963	1.28519	4.56	7.05	16.62	9.04	0.32	461.381
157805	5.24	2.25	0.44	291	129.333	2.32889	5.6	8.03	16.3	8.08	0.23	677.707
157861	2.64	1.37	0.46	370	270.073	1.92701	2.78	4.66	16.34	8.23	0.3	712.993
157918	3.6	2.3	0.58	170	73.913	1.56522	2.83	6.6	16.4	9	0.153	266.087
158008	2.2	1.1	0.29	280	254.545	2	3.97	3.6	17.3	10.1	0.283	560
158029	6.53	2.93	0.45	294	100.341	2.22867	3.18	10.19	16.6	8.82	0.26	655.229
158031	6.57	2.44	1.17	301	123.361	2.69262	61.06	10.25	16.24	9.61	0.29	810.48
158109	2.5	1.6	0.27	296	185	1.5625	2.68	4.4	18.7	12.1	0.357	462.5
158158	4.3	2	0.9	309	154.5	2.15	3.13	6.7	16.1	8	0.247	664.35
158257	2.1	1.89	0.32	204	107.937	1.11111	3.62	4.45	16.04	8.32	0.169	226.667
158306	4.79	3.08	0.32	322	104.545	1.55519	3.87	8.41	16.35	9.25	0.3	500.773
158312	9.4	1.54	0.5	278	180.519	6.1039	2.83	11.52	15.35	8.41	0.23	1696.88
158411	5.01	1.32	0.43	370	280.303	3.79545	4.61	6.82	17.22	9.27	0.34	1404.32
158433	5.04	2.76	0.46	239	86.5942	1.82609	2.98	8.44	15.77	9.31	0.22	436.435
158450	2.95	1.73	0.21	194	112.139	1.7052	3.13	4.92	16.63	9.93	0.19	330.809
158466	5.6	1.5	0.4	257	171.333	3.73333	2.83	7.6	16.4	10.4	0.265	959.467
158552	2.08	0.7	0.26	333	475.714	2.97143		3.72	17.4	9.67	0.322	989.486
158590	5.4	2.4	0.55	248	103.333	2.25		8.7	16.1	8.8	0.217	558
158665	4.54	2.49	0.54	255	102.41	1.82329	2.98	7.72	16.29	8.41	0.21	464.94
158738	6.14	2.6	0.39	270	103.846	2.36154	5.11	9.32	16.35	8.73	0.23	637.615
158740	3.1	2.2	0.5	265	120.455	1.40909	3.27	6	15.8	8.5	0.226	373.409
158766	4.52	1.55	0.26	244	157.419	2.91613	2.83	6.35	16.84	9.46	0.23	711.535
158851	3.6	1.6	0.32	362	226.25	2.25	4.46	5.7	16.7	8.4	0.304	814.5
158901	2.3	0.62	0.38	243	391.935	3.70968	2.98	3.42	18.72	9.86	0.24	901.452
158917	4.16	2.5	0.26	330	132	1.664	3.18	7	16.89	8.98	0.3	549.12
158926	1.7	2.6	0.61	208	80	0.653846	7.64	5	16.3	11.1	0.23	136
158933	3.6	1.9	0.35	309	162.632	1.89474	2.98	5.9	15.8	9	0.277	585.474
158957	3	1.4	0.44	234	167.143	2.14286	3.23	4.9	17.2	8.2	0.192	501.429
158964	7.24	4.12	0.78	453	109.951	1.75728	30.55	10.52	16.58	6.37	0.23	796.049
158973	3	2.1	0.4	231	110	1.42857	3.82	5.6	16.6	7.7	0.178	330
158978	5.3	2.4	0.86	276	115	2.20833	4.71	8.9	17.2	9.4	0.26	609.5
158982	7.2	2	0.42	528	264	3.6	15.79	9.8	16.8	6.2	0.327	1900.8
159003	4.11	3.49	0.55	355	101.719	1.17765	4.56	8.26	15.63	8.23	0.29	418.066
159023	5.25	1.57	0.46	265	168.79	3.34395	3.08	7.4	16.2	7.87	0.21	886.146
159042	3.71	1.88	0.4	263	139.894	1.9734	4.66	6.06	16.26	7.88	0.21	519.005
159061	4.4	1.5	0.32	240	160	2.93333	3.18	6.3	17.3	9.2	0.219	704
159168	4.6	1.8	0.5	333	185	2.55556	2.93	7.1	16.7	9.3	0.307	851
159198	5.2	1.2	0.43	295	245.833	4.33333	3.47	6.8	15.9	8	0.234	1278.33
159263	4.15	2	0.33	520	260	2.075	2.88	6.65	15.79	7.29	0.38	1079
159271	3.7	1.8	0.44	195	108.333	2.05556	5.9	6	16	9.2	0.179	400.833
159382	3.21	2.93	0.36	223	76.1092	1.09556	3.37	6.64	17.19	11.3	0.25	244.311
159390	3.44	1.25	0.29	301	240.8	2.752	3.27	5.08	15.63	8.33	0.25	828.352
159514	3.01	1.52	0.23	320	210.526	1.98026	3.18	4.83	16.42	7.92	0.25	633.684
159538	4.2	2.8	0.69	281	100.357	1.5	5.8	7.9	16.3	9.8	0.275	421.5
159560	7.2	2.2	0.75	346	157.273	3.27273	3.18	10.4	16.1	8.5	0.293	1132.36
159581	5.39	1.39	0.38	303	217.986	3.8777	3.97	7.48	15.89	8.27	0.25	1174.94
159611	3.4	1.3	0.38	248	190.769	2.61538	2.88	5.2	18.1	9.9	0.244	648.615
159632	4.63	1.64	0.48	208	126.829	2.82317	2.68	6.91	17.08	11.63	0.24	587.22
159664	12.21	1.61	0.51	358	222.36	7.58385	2.68	14.44	16.51	7.98	0.28	2715.02
159673	8.75	1.78	0.36	364	204.494	4.91573	4.86	10.92	16.94	10.5	0.38	1789.33
159682	2.75	2.18	0.33	271	124.312	1.26147	49.2	5.34	16.32	8.5	0.23	341.858
159720	4.44	2.53	0.71	278	109.881	1.75494	6.15	7.71	17.92	8.45	0.23	487.874
159798	0.5	1.04	0.18	144	138.462	0.480769	3.37	1.75	16.65	8.44	0.12	69.2308
159838	4.5	1.1	0.28	202	183.636	4.09091	2.88	6.1	16.9	9	0.163	826.364
160006	4.05	2.33	0.48	334	143.348	1.7382	12.41	7.1	16.19	8.24	0.27	580.558
160081	2.6	0.8	0.48	214	267.5	3.25	3.03	3.9	17	9.3	0.199	695.5
160087	1.47	1.65	0.31	291	176.364	0.890909	18.26	6.2	16.3	8.7	0.327	259.255
160103	4.77	1.81	0.38	326	180.11	2.63536	3.08	5.51	16.22	9.23	0.24	859.127
160250	3.88	1	0.28	241	241	3.88	3.72	5.72	15.74	9.22	0.222	935.08
160252	5.77	0.84	0.48	228	271.429	6.86905	2.78	4.4	17.2	8.6	0.221	1566.14
160296	5.59	1.9	0.39	313	164.737	2.94211	24.57	7.95	15.94	7.56	0.24	920.879
160366	3.84	2.4	0.56	261	108.75	1.6	3.23	7.04	16.24	9.73	0.25	417.6
160561	5.25	1.07	0.26	225	210.28	4.90654	2.98	6.66	16.43	10.1	0.226	1103.97
160589	4.2	2.5	0.26	326	130.4	1.68	2.83	7	17	10.5	0.34	547.68
160690	4.86	1.89	0.42	278	147.09	2.57143	3.67	7.3	15.69	8.22	0.23	714.857
160788	2.53	2.5	0.26	285	114	1.012	4.56	5.58	16.96	8.67	0.25	288.42
160891	1.8	1.4	0.31	202	144.286	1.28571	2.73	3.6	16.4	9.8	0.197	259.714
160923	5.84	2.37	0.51	266	112.236	2.46414	3.42	8.88	16.77	9.93	0.26	655.46
160952	4	1.2	0.63	355	295.833	3.33333	2.83	5.9	16.6	8.1	0.287	1183.33
161091	8.27	1.89	0.58	265	140.212	4.37566	9.67	11.08	17.16	8.63	0.23	1159.55
161149	3.95	2.25	0.26	286	127.111	1.75556	3.32	6.55	16.21	8.51	0.243	502.089
161160	4.03	1.64	0.47	398	242.683	2.45732	3.03	6.37	15.5	7.48	0.3	978.012
161239	1.96	1.39	0.39	281	202.158	1.41007	3.03	3.79	16.31	8.64	0.24	396.23
161259	5.96	1.76	0.28	304	172.727	3.38636	3.08	8.16	15.83	8.07	0.24	1029.45
161269	5.89	1.18	0.49	630	533.898	4.99153	11.3	7.72	16.1	7.19	0.45	3144.66
161289	3.48	1.42	0.41	225	158.451	2.4507	3.87	5.4	16.75	8.4	0.19	551.408
161313	4.4	2.47	0.43	279	112.955	1.78138	3.32	7.4	16.18	8.95	0.25	497.004
161368	4.34	2.2	0.74	279	126.818	1.97273	3.52	10.93	18.25	11.48	0.44	550.391
161458	6.38	1.53	0.38	296	193.464	4.16993	8.73	7.55	16.26	9.3	0.32	1234.3
161486	3.1	1.17	0.31	315	269.231	2.64957	7.68	4.7	15.92	8.1	0.26	834.615
161598	5.24	1.96	0.39	291	148.469	2.67347	3.37	7.72	16.08	10.25	0.3	777.98
161644	3.89	1.38	0.37	292	211.594	2.81884	2.88	4.91	15.92	7.78	0.25	823.101
161671	7.61	1.51	0.91	727	481.457	5.03974	86.3	10.11	16.27	8.08	0.59	3663.89
161754	6.36	1.53	0.68	395	258.17	4.15686	22.62	8.69	18.64	8.25	0.32	1641.96
161811	4.5	2.5	0.56	208	83.2	1.8	3.37	7.6	16.7	9	0.187	374.4
161933	4.75	1.75	0.44	244	139.429	2.71429	3.18	7.15	16.08	9	0.22	662.286
161935	4.4	1.5	0.21	282	188	2.93333	2.93	6.1	16.3	9	0.252	827.2
161948	3.4	2.4	0.33	321	133.75	1.41667	3.42	6.2	16.2	8.8	0.283	454.75
162012	1.9	1.8	0.56	215	119.444	1.05556	4.76	4.3	16.4	9.1	0.195	226.944
162057	4.44	2.41	0.59	345	143.154	1.84232	2.83	7.57	15.9	8.88	0.31	635.602
162120	4	2.2	0.32	271	123.182	1.81818	2.98	6.6	16.1	8.1	0.218	492.727
162212	2.7	1.5	0.36	228	152	1.8	3.13	4.6	16.2	8.7	0.197	410.4
162312	3.6	1.36	0.31	284	208.824	2.64706	3.37	5.45	16.51	8.97	0.254	751.765
162345	5.66	1.94	0.46	359	185.052	2.91753	3.08	8.28	16.47	9.02	0.32	1047.39
162446	3.05	4.12	0.51	275	66.7476	0.740291	3.08	7.86	15.98	8.3	0.23	203.58
162463	5.54	1.92	0.31	354	184.375	2.88542	3.42	7.87	16.02	7.18	0.25	1021.44
162476	5.3	1.4	0.53	228	162.857	3.78571	3.03	7.4	17	11	0.252	863.143
162706	4.3	2.1	0.73	248	118.095	2.04762	3.57	7.4	16.6	10.2	0.253	507.81
162787	2.7	1.3	0.24	193	148.462	2.07692	2.88	4.3	16.4	8.5	0.164	400.846
162818	4.76	1.06	0.21	441	416.038	4.49057	2.93	6.07	16.42	7.66	0.34	1980.34
162903	3.62	2.35	0.47	277	117.872	1.54043	2.88	6.68	16.12	8.94	0.25	426.698
162906	3.03	1.9	0.28	289	152.105	1.59474	3.08	5.41	16.3	8.83	0.26	460.879
163001	8.28	2.05	0.56	343	167.317	4.03902	2.78	11	16.42	9.69	0.33	1385.39
163045	5.35	2.17	0.37	319	147.005	2.46544	3.13	5.48	16.55	9.99	0.31	786.475
163060	5.13	2.59	0.43	221	85.3282	1.98069	3.52	8.43	16.42	9.96	0.22	437.734
163128	3.57	1.62	0.45	194	119.753	2.2037	3.67	5.77	16.74	10.39	0.2	427.519
163130	4.1	1.18	0.42	240	203.39	3.47458	3.97	4.49	16.28	7.95	0.2	833.898
163262	2.4	1.43	0.3	114	79.7203	1.67832	3.82	4.21	15.07	8.86	0.1	191.329
163374	4.64	1.59	0.55	201	126.415	2.91824	10.56	10.51	16.16	8.03	0.31	586.566
163388	3.03	1.63	0.25	196	120.245	1.8589	3.13	5.01	16.06	9.24	0.18	364.344
163446	2.7	2.9	0.46	318	109.655	0.931034	2.78	6.2	15.8	8.3	0.262	296.069
163473	5	3.1	0.41	251	80.9677	1.6129	4.02	8.6	16.9	9.1	0.229	404.839
163534	4.5	1.1	0.24	344	312.727	4.09091	3.23	5.8	15.8	8.7	0.3	1407.27
163693	3.9	1.9	0.25	259	136.316	2.05263	3.57	6.2	16.4	10	0.257	531.632
163712	6.1	1.8	0.33	364	202.222	3.38889	3.13	8.4	17.7	9.7	0.352	1233.56
163740	4.2	2.8	0.51	312	111.429	1.5	3.18	7.7	15.4	9	0.281	468
163797	3.2	2	0.38	257	128.5	1.6	3.47	6	16.3	9.1	0.234	411.2
163816	4.9	2	0.59	256	128	2.45	2.93	7.6	16.9	8.8	0.226	627.2
163885	2.68	1.66	0.32	232	139.759	1.61446	10.36	4.83	16.59	9.81	0.23	374.554
163975	4.07	1.51	0.28	385	254.967	2.69536	2.83	6.01	15.87	8.8	0.34	1037.72
164202	5.75	1.83	0.4	353	192.896	3.14208	3.62	8.12	16.13	8.23	0.29	1109.15
164205	4.6	1.63	0.45	272	166.871	2.82209		6.87	16.41	6.8	0.18	767.607
164368	3.89	1.93	0.6			2.01554		6.63	16.21	8.56	0.18
164392	4.06	2.16	0.35	193	89.3519	1.87963	4.07	6.68	17.1	10.47	0.2	362.769
164398	3.03	2.34	0.4	196	83.7607	1.29487	3.52	5.94	16.57	9.07	0.18	253.795
164426	4.43	1.45	0.27	348	240	3.05517	3.18	6.35	15.76	8.02	0.28	1063.2
164480	5.19	3.02	0.57	210	69.5364	1.71854		8.95	16.93	10.2	0.21	360.894
164567	4.52	2.38	0.44	267	112.185	1.89916	3.18	7.54	16.69	6.95	0.18	507.076
164589	4.99	1.58	0.39	220	139.241	3.15823	2.98	7.08	16.13	8.89	0.2	694.81
164593	2.79	1.38	0.38	336	243.478	2.02174	4.56	4.74	18.1	9.24	0.31	679.304
164605	7.48	2.17	0.69	321	147.926	3.447	4.46	10.52	16.24	7.56	0.24	1106.49
164611	2.31	1.69	0.43	261	154.438	1.36686	2.73	4.59	16.02	8.73	0.23	356.751
164769	6.19	0.84	0.26	218	259.524	7.36905	3.77	7.3	17.12	10.22	0.22	1606.45
164814	4.1	2.24	0.41	241	107.589	1.83036	3.37	6.94	15.99	7.56	0.18	441.116
164994	3.11	1.73	0.27	221	127.746	1.79769	3.97	6.73	15.83	8.33	0.21	397.289
165096	3.83	1.6	0.4	215	134.375	2.39375	3.32	6.09	16.07	7.26	0.16	514.656
165170	4.05	2.32	0.33	210	90.5172	1.74569	3.52	6.83	16.15	9.54	0.2	366.595
165237	2.53	2.24	0.49	436	194.643	1.12946	3.92	5.5	16.07	7.68	0.33	492.446
165251	3.48	1.64	0.35	232	141.463	2.12195	4.56	5.78	17.7	8.67	0.2	492.293
165270	2.77	1.62	0.32	145	89.5062	1.70988	5.45	4.78	17.22	10	0.14	247.932
165340	5.59	2.18	0.55	245	112.385	2.56422	3.52	8.63	16.26	9.93	0.24	628.234
165349	5.19	2.22	0.55			2.33784	6.79	8.16	16.39	8.36	0.25
165505	3.76	2.53	0.35	418	165.217	1.48617	3.92	6.86	15.67	7.17	0.3	621.217
165506	8.57	3.09	0.67	438	141.748	2.77346	4.46	12.82	15.71	7.04	0.31	1214.78
165518	2.5	2.28	0.32	347	152.193	1.09649	3.08	5.26	16.2	8.55	0.3	380.482
165672	2.62	2.4	0.44	143	59.5833	1.09167	3.72	5.57	16.47	9.46	0.14	156.108
165711	3.11	1.88	0.42	224	119.149	1.65426	3.47	5.71	16.44	7.91	0.18	370.553
165716	4.07	2.15	0.45	259	120.465	1.89302	2.88	6.75	16.45	8.06	0.21	490.293
165732	1.54	1.45	0.41	243	167.586	1.06207	4.51	3.49	16.46	7.09	0.17	258.083
165774	12.8	0.84	0.44	435	517.857	15.2381	21.54	14.14	16.56	7.22	0.31	6628.57
166592	3.34	2.23	0.48	194	86.9955	1.49776	3.72	6.18	16.31	8.37	0.16	290.565
166974	5.54	1.67	0.73	782	468.263	3.31737	98.48	7.85	17.65	5.88	0.42	2594.18
167074	4.15	3.23	0.51	281	86.9969	1.28483	3.72	8.05	15.95	7.98	0.22	361.037
167240	8.56	2.11	0.82	531	251.659	4.05687	65.08	11.63	15.89	7.21	0.38	2154.2
167327	8.6	1.7	0.78	362	212.941	5.05882	10.51	11.13	16.06	6.67	0.24	1831.29
167866	3.45	2.59	0.36	362	139.768	1.33205	3.03	6.46	15.81	8.68	0.31	482.201
168106	3.75	3.36	0.65	273	81.25	1.11607	3.08	7.92	16.07	6.95	0.19	304.688
168127	3.75	2	0.45	294	147	1.875	3.72	6.32	15.94	8.9	0.26	551.25
168182	6.78	1.31	0.39	378	288.55	5.17557		5.54	18.56	10.76	0.24	1956.37
168395	4.58	1.68	0.73	316.4	188.333	2.72619	3.77	7.97	16.46	8.33	0.26	862.567
168457	2.69	3.02	0.4	273.9	90.6954	0.890728	4.07	6.27	16.43	8.79	0.24	243.971
168853	6.6	2.97	0.34	254.4	85.6566	2.22222	4.76	10.13	19.06	11.08	0.28	565.333
169394	4.53	1.82	0.5	229	125.824	2.48901	6.99	6.97	16.93	7.37	0.17	569.984
169441	4.7	1.56	0.24	213.3	136.731	3.01282		6.61	15.75	8.95	0.19	642.635
170146	2.36	2.38	0.45	146	61.3445	0.991597	3.27	5.33	16.07	8.74	0.13	144.773
170252	4.44	1.55	0.22	323	208.387	2.86452	3.32	6.29	16.39	7.76	0.25	925.239
170445	1.94	1.33	0.39	220	165.414	1.45865	3.32	3.76	16.26	7.26	0.16	320.902
106981	4.59	4.08	0.95	377	92.402	1.125	3.11	5.5	10.5	8.5	0.36	424.125
106997	4.61	1.83	0.3	252	137.705	2.51913	2.38	6.8	13.3	11	0.28	634.82
107156	4.2	1.58	0.63	248	156.962	2.65823	2.7	6.63	12.8	10.7	0.27	659.241
107336	4.42	2.93	0.68	249	84.9829	1.50853	4.02	8.27	11.9	10.5	0.26	375.625
107409	2.72	2.74	0.33	274	100	0.992701	4.27	8.9	14.2	10.3	0.3	272
107495	2.76	3.01	0.46	222	73.7542	0.916944	3.37	6.31	11.7	10.6	0.24	203.561
107507	10.18	1.55	0.76	255	164.516	6.56774	64.69	12.6	13.7	11.3	0.29	1674.77
107558	7.26	1.55	0.33	276	178.065	4.68387	3.47	9.16	11.7	10.2	0.28	1292.75
107653	6.08	2.19	0.41	348	158.904	2.77626	5.96	8.76	11.1	9.5	0.33	966.137
108077	2.6	2.67	0.47	196	73.4082	0.973783	3.72	5.82	13.5	11.2	0.22	190.861
108079	2.54	1.73	0.46	274	158.382	1.46821	3.58	4.86	11.6	10.1	0.28	402.289
108273	7.89	2.83	0.82	312	110.247	2.78799	4.66	11.78	18.3	12.2	0.38	869.852
108365	4.2	1.13	0.21	135	119.469	3.71681	3.05	5.6	14.8	10.9	0.15	501.77
108407	4.06	2.69	0.52	229	85.1301	1.50929		7.33	11	9.9	0.23	345.628
108489	3.46	2.06	0.52	271	131.553	1.67961	2.56	6.41	12.2	10.3	0.28	455.175
108496	3.98	1.58	0.6	280	177.215	2.51899	4.75	6.25	11.1	10	0.28	705.316
108642	5.98	1.74	0.45	468	268.966	3.43678	5.57	8.2	11.1	10	0.47	1608.41
108704	3.66	2.03	0.48	311	153.202	1.80296	2.91	6.24	11.2	10.2	0.32	560.719
108722	2.52	0.84	0.56	283	336.905	3	14.37	4.16	9.6	9	0.25	849
108831	2.54	2.13	0.37	199	93.4272	1.19249	3.29	5.11	13.5	11.3	0.22	237.305
108966	3.11	1.33	0.43	215	161.654	2.33835	1.82	4.92	17.5	13.2	0.2	502.744
109417	6.43	2.43	0.59	231	95.0617	2.64609	1.38	9.71	11.6	9.8	0.23	611.247
109455	4.96	2.76	0.36	322	116.667	1.7971	2.38	8.11	14.4	11.4	0.37	578.667
109559	7.72	1.29	0.8	290	224.806	5.9845	4.19	9.86	14.3	11.5	0.33	1735.5
109670	2.04	1.77	0.85	393	222.034	1.15254	10.88	4.88	11	10	0.39	452.949
109748	0.3	0.47	0.04	73	155.319	0.638298	79.57	8.93	15.5	11.6	0.3	46.5957
109891	7.98	1.83	0.93	404	220.765	4.36066	46.64	10.81	11.8	11	0.45	1761.7
109948	3.88	1.91	0.36	253	132.461	2.03141	0.71	6.21	15.8	12.2	0.31	513.948
110001	3.17	2.18	0.66	261	119.725	1.45413	4.87	6.34	11.7	10.4	0.26	379.528
110405	3.08	1.76	0.25	356	202.273	1.75	2.98	5.18	11	10	0.35	623
110583	3.78	1.86	0.53	262	140.86	2.03226	1.07	6.28	11.3	10	0.26	532.452
110754	4.04	1.83	0.68	264	144.262	2.20765	2.99	6.7	11.5	9.8	0.26	582.82
110842	7.78	2.36	0.92	320	135.593	3.29661	1.75	11.6	13.3	10.9	0.35	1054.92
110862	6.91	2.89	1.16	279	96.5398	2.391	1.16	11.01	11.4	10.1	0.28	667.09
110912	2.47	2.9	0.44	318	109.655	0.851724	12.74	5.99	11.8	10.5	0.3	270.848
110960	7.79	0.98	0.56	260	265.306	7.94898	2.06	9.34	13.5	10.8	0.28	2066.73
111168	3.68	0.97	0.02	399	411.34	3.79381	3.19	4.71	9.5	8.6	0.35	1513.73
111371	4.55	1.27	0.31	205	161.417	3.58268	2.23	6.15	12.9	11.1	0.23	734.449
111644	3.07	1.83	0.47	216	118.033	1.6776	3.38	5.43	13.1	10.8	0.23	362.361
111710	2.96	3.6	0.39	259	71.9444	0.822222	4.35	7.04	16.8	11.9	0.31	212.956
111722	6.15	2.18	0.65	490	224.771	2.8211	5.13	9.2	14	11.6	0.57	1382.34
111742	14.32	1.86	0.7	332	178.495	7.69892	8.5	16.95	10	9.1	0.3	2556.04
111799	3.61	1.32	0.2	326	246.97	2.73485	3.03	5.2	11.3	10.2	0.33	891.561
111864	3.53	1.72	0.47	220	127.907	2.05233	4.09	5.85	13.1	11.3	0.25	451.512
111983	2.77	1.31	0.3	192	146.565	2.1145	4.06	4.58	15.8	11.8	0.2	405.985
111991	2.41	1.38	0.34	200	144.928	1.74638	4.01	4.22	13.6	11.1	0.2	349.275
112215	3.59	2.01	0.6	278	138.308	1.78607	1.8	6.58	12.9	10.9	0.3	496.527
112323	5.09	2.71	0.41	301	111.07	1.87823	1.49	8.22	11.5	10.9	0.26	565.347
112399	4.75	2.25	0.52	200	88.8889	2.11111	2.11	7.58	13.2	11.2	0.22	422.222
112410	2.47	1.25	0.37	226	180.8	1.976	1.44	4.16	12.7	10.5	0.23	446.576
112539	5.14	2.58	0.56	306	118.605	1.99225	2.19	8.58	11.7	10	0.3	609.628
112723	2.73	1.73	0.6	261	150.867	1.57803	2.37	5.22	10.21	10.25	0.25	411.867
112748	4.57	2	0.54	177	88.5	2.285	1.51	7.16	14	11.6	0.21	404.445
112880	3.58	1.82	0.47	286	157.143	1.96703	6.35	5.93	11.4	10.2	0.29	562.571
112896	2.67	2.45	0.36	431	175.918	1.0898	1.75	6.67	13.1	11	0.48	469.702
113007	6.85	2.25	0.58	236	104.889	3.04444	1.86	9.(1	14	11.3	0.27	718.489
113035	10.19	1.77	0.79	333	188.136	5.75706	1.14	5.61	13.2	10.8	0.33	1917.1
113078	5.41	2.16	0.38	135	62.5	2.50463	1.52	8.17	13.5	11	0.15	338.125
113121	5.28	2.72	0.68	327	120.221	1.94118	3.61	12.33	10.8	9.5	0.32	634.765
113134	37	1.77	0.88	288	162.712	20.904	1.75	7.13	10.2	11.3	0.22	6020.34
113293	3.59	2.05	0.6	391	190.732	1.75122	1.34	6.29	11.7	10.3	0.22	684.727
113959	4.32	2.48	0.46	267	107.661	1.74194	1.83	7.35	13.8	11.7	0.31	465.097
114036	5.02	2.33	0.53	320	137.339	2.15451	2.14	8.03	13.2	10.7	0.27	689.442
114283	2.54	1.69	0.46	187	110.651	1.50296	2.16	4.76	14.8	11.6	0.19	281.053
114291	7.11	2.56	0.54	411	160.547	2.77734	2.35	10.41	12.4	10.7	0.4	1141.49
114292	5.51	2.18	0.34	306	140.367	2.52752		8.21	12.4	10.6	0.3	773.422
114357	5.5	1.99	0.49	292	146.734	2.76382	1.49	8.13	13.7	11.2	0.23	807.035
114380	2.21	1.37	0.25	177	129.197	1.61314	1.01	3.93	12.5	10.6	0.17	285.526
114414	2.34	2.19	0.25	177	80.8219	1.06849	1.79	4.86	14.3	11.4	0.18	189.123
114419	6.33	2.1	0.72	313	149.048	3.01429	3.04	10.99	15.1	11.5	0.36	943.471
114518	3.02	3.1	0.37	230	74.1935	0.974194	2.22	7.26	14.7	11.9	0.23	224.065
114602	2.75	1.49	0.3	247	165.772	1.84564		5.44	11.4	9.8	0.27	455.872
114639	1.93	2.69	0.67	194	72.119	0.717472	2.92	5.42	14	11.3	0.22	139.19
114844	2.51	2.81	0.45	288	102.491	0.893238	1.69	5.89	13.8	11.8	0.29	257.253
114884	4.15	2.06	0.55	407	197.573	2.01456	2.28	6.88	12.6	10.8	0.28	819.927
115109	2.53	1.47	0.23	175	119.048	1.72109	1.92	4.31	15.3	12.3	0.18	301.19
115167	3.18	2.23	0.41	365	163.677	1.42601	1.96	5.88	12.1	11	0.36	520.493
115221	4.74	1.66	0.31	301	181.325	2.85542	2.14	6.75	12.3	10.4	0.25	859.482
115305	1.86	2.14	0.36	191	89.2523	0.869159	3.33	3.87	16.4	11.9	0.17	166.009
115484	4.61	3.54	0.95	175	49.435	1.30226	6.88	9.23	19.5	13.3	0.17	227.895
115552	4.18	1.9	0.3	283	148.947	2.2	2.06	6.45	11.5	10.3		622.6
115641	2.45	2.85	0.31	266	93.3333	0.859649	4.52	6.51	11.2	10.2	0.26	228.667
115728	3.8	1.9	0.71	238	125.263	2	1.84	10.5	12.2	10.8	0.19	476
115830	3.27	2.3	0.24	267	116.087	1.42174	2.19	5.91	11.2	9.9	0.26	379.604
115996	2.9	1.6	0.23	183	114.375	1.8125	1.74	4.81	16.3	12.6	0.23	331.688
116157	4.07	2.13	0.36	229	107.512	1.9108	2.76	6.91	18.5	13.4	0.23	437.573
116185	4.17	2.3	0.28	325	141.304	1.81304	1.87	7	12.2	10.2	0.32	589.239
116214	6.19	2.35	0.54	237	100.851	2.63404	2.51	9.18	14.9	11.7	0.26	624.268
116246	3.19	1.84	0.25	324	176.087	1.7337	1.81	5.4	13.3	10.8	0.32	561.717
116258	5.03	0.6	0.53	357	595	8.38333	3.31	6.24	11.5	10.4	0.2	2992.85
116289	4.56	2.28	0.39	291	127.632	2	2.81	7.45	13.9	11.1	0.36	582
116299	4.85	3.15	0.66	285	90.4762	1.53968	3.29	8.8	12.2	10.7		438.81
116303	5.47	2.13	0.43	260	122.066	2.56808	2.86	8.07	11.4	10.4	0.22	667.7
116354	3.2	2.6	0.33	245	94.2308	1.23077	2.59	6.2	15.9	8.4	0.206	301.538
116470	3.41	1.86	0.46	270	145.161	1.83333	2.03	5.78	13.4	11.3		495
116528	2	2.1	0.35	242	115.238	0.952381	1.87	4.6	16.6	10.5	0.25	230.476
116549	4.8	2.1	0.49	213	101.429	2.28571	1.71	7.5	16.2	9.2	0.196	486.857
117034	3.11	2.43	0.4	345	141.975	1.27984	1.8	6	10.2	9.6		441.543
117172	2.88	2.24	0.54	263	117.411	1.28571	2.88	5.85	11.5	10.2		338.143
117247	4.9	2.3	0.59	273	118.696	2.13043	7.05	8.1	16.9	8.7	0.24	581.609
117302	3.5	6	0.57	320	53.3333	0.583333	2.95	10.3	15.6	7.6	0.24	186.667
117327	3.2	1.4	0.38	281	200.714	2.28571	2.07	5.4	16.1	7.4	0.21	642.286
117363	1.8	1.8	0.29	151	83.8889	1	1.99	4.5	16.5	8.5	0.13	151
117420	2.9	1.8	0.41	262	145.556	1.61111	7.19	5.3	16.5	6.9	0.18	422.111
117426	2.8	2.1	0.3	287	136.667	1.33333	3.38	5.3	15.7	7.4	0.21	382.667
117428	5.3	3.7	0.49	248	67.027	1.43243	2.35	9.6	16	10.1	0.25	355.243
117497	5.1	2.8	0.43	305	108.929	1.82143	6.35	8.5	16.6	8.3	0.25	555.536
117532	9.2	1.6	0.45	297	185.625	5.75	2.28	11.5	16.3	8.7	0.26	1707.75
117547							2.32	6	16.2	7.7	0.24
117606	6.48	2.2	0.43	273	124.091	2.94545	3	9.21	15.3	12.3		804.109
117728	4.06	2.43	0.46	447	183.951	1.67078	1.76	7.16	13.8	11.1		746.84
117743	2.7	2.3	0.36	314	136.522	1.17391	2.14	5.8	15.8	8.1	0.25	368.609
117775	2.7	1.2	0.21	346	288.333	2.25	1.64	4.3	15.7	9.2	0.32	778.5
117981	4.6	1.4	0.41	224	160	3.28571	1.97	6.5	15.7	8.5	0.19	736
118065	2.3	2.7	0.46	344	127.407	0.851852	2.27	5.6	15.8	7.3	0.25	293.037
118092	4	1.7	0.57	214	125.882	2.35294	3.7	6.5	16.6	10.1	0.22	503.529
118118	14.38	0.92	0.56	182	197.826	15.6304	1.47	2.8	16.6	9.2	0.139	2844.74
118157	5.1	3.3	0.89	251	76.0606	1.54545	3.9	9.6	15.8	8.6	0.216	387.909
118183	7	1.19	0.34	276	231.933	5.88235	1.5	6.6	16.8	10.1	0.268	1623.53
118290	8.1	2.3	0.69	255	110.87	3.52174	4.07	11.9	15.9	8.7	0.221	898.043
118355	4.5	1.9	0.29	268	141.053	2.36842	1.91	6.8	16.8	11.2	0.3	634.737
118509	3	1.5	0.31	218	145.333	2	3.23	4.8	17.2	9	0.2	436
118528	6.19	3.32	0.76	233	70.1807	1.86446	2.16	10.28	16.3	11.2	0.23	434.419
118572	3.7	2.8	0.51	108	38.5714	1.32143	1.99	7.3	19.3	10.8	0.12	142.714
118614	2	2.3	0.43	202	87.8261	0.869565	1.43	4.9	16.2	8.5	0.17	175.652
118775	6.5	1.8	0.39	279	155	3.61111	6.55	8.8	16	8.5	0.24	1007.5
118988	2.7	3.3	0.72	230	69.697	0.818182	2.78	6.8	16.7	9.4	0.22	188.182
119184	2.9	2.4	0.42	227	94.5833	1.20833	1.99	6	16	9	0.204	274.292
119221	3.7	1.3	0.36	127	97.6923	2.84615	1.34	5.4	17.3	10	0.127	361.462
119251	2.99	2.27	0.48	244	107.489	1.31718	1.27	6.04	11.4	10.7	0.18	321.392
119314	2.7	2	0.38	179	89.5	1.35	1.96	5.3	16.5	9.6	0.17	241.65
119354	2.63	1.58	0.26	177	112.025	1.66456	1.9	4.56	18.6	12.9	0.23	294.627
119434	3.77	1.91	0.26	320	167.539	1.97382	2.29	6.03	12.5	10.6	0.34	631.623
119481	12.08	1.71	0.74	223	130.409	7.06433	1.2	3.7	17.3	7.4	0.17	1575.35
119571	3.5	1.8	0.38	204	113.333	1.94444	1.86	5.8	15.8	8	0.163	396.667
119725	5.7	1.8	0.47	388	215.556	3.16667	1.47	8	15.8	8.9	0.343	1228.67
119875	2	2.6	0.39	354	136.154	0.769231	2.09	9.4	16	7.7	0.26	272.308
119954	3.3	2.1	0.36	250	119.048	1.57143	3.15	5.9	16.6	8.3	0.207	392.857
120020	4.1	2.3	0.38	198	86.087	1.78261	1.54	7.6	16.4	8.9	0.176	352.957
120070	3.4	1.6	0.4	250	156.25	2.125	2.04	5.5	16.1	8	0.2	531.25
120094	5.3	1.8	0.55	208	115.556	2.94444	1.61	7.7	16.8	9.4	0.194	612.444
120223	3.1	2.7	0.66	191	70.7407	1.14815	1.63	6.6	15.8	8.2	0.156	219.296
120253	3.4	1.8	0.3	193	107.222	1.88889	1.83	5.5	16.2	8.7	0.168	364.556
120468	2.7	2.6	0.7	334	128.462	1.03846	1.89	6.5	16.5	8.7	0.289	346.846
120554	3.7	2	0.47	302	151	1.85	2.15	6.2	18	6.8	0.21	558.7
120558	5.3	1.7	0.35	277	162.941	3.11765	2.21	7.5	16	8.1	0.22	863.588
120596	2.8	0.9	0.27	158	175.556	3.11111	1.81	4	16.8	9.1	0.143	491.556
120708	8.1	1.8	0.51	461	256.111	4.5	1.71	10.6	17.2	8.6	0.39	2074.5
120822	3.27	2.1	0.15	359	170.952	1.55714	1.65	5.89	12.7	11	0.39	559.014
120893	2.3	2.2	0.33	218	99.0909	1.04545	1.46	4.9	15.9	8.6	0.19	227.909
120978	4.8	1.5	0.33	299	199.333	3.2	2.23	6.7	17.1	7.6	0.228	956.8
121025	3.3	1.53	0.33	265	173.203	2.15686	1.67	5.27	11.5	9.8	0.23	571.569
121030	2.79	2.5	0.51	187	74.8	1.116	2.17	6.02	13.8	11.5	0.21	208.692
121047	2.8	2.3	0.25	195	84.7826	1.21739	1.35	5.5	16.3	8.6	0.167	237.391
121075	5.8	2.4	0.37	351	146.25	2.41667	2.02	8.8	15.4	8.1	0.285	848.25
121125	3	1.9	0.33	156	82.1053	1.57895	1.73	5.2	16.6	8.6	0.13	246.316
121246	4	2.54	0.61	458	180.315	1.5748	1.72	7.3	10.6	9.6	0.44	721.26
121264	3.86	2.25	0.45	303	134.667	1.71556	1.43	6.91	12.7	10.6	0.32	519.813
121315	12.94	2.13	0.91	207	97.1831	6.07512	2.45	9.22	15.4	12	0.34	1257.55
121394	6.09	1.1	0.44	310	281.818	5.53636	1	5.33	14.2	11.5	0.38	1716.27
121405	3.6	1.8	0.77	163	90.5556	2	2.39	6.3	17	0.209	0.23	326
121473	4.6	1.5	0.36	232	154.667	3.06667	1.93	6.6	17	9	0.207	711.467
121482	4.36	1.65	0.46	257	155.758	2.64242		8.1	16.9	8.1	0.224	679.103
121511	8	2	0.42	249	124.5	4	2.75	10.5	16.1	9.2	0.23	996
121705	5.1	2.3	0.55	233	101.304	2.21739	3.33	8.1	16.4	8.4	0.2	516.652
121807	11.2	3	0.67	392	130.667	3.73333	2.7	14.4	16.5	9.2	0.238	1463.47
121832	3.9	1.9	0.38	201	105.789	2.05263	1.22	6.5	16.3	8.1	0.162	412.579
121906	6	3	0.51	310	103.333	2	2.1	9.7	15.8	7.9	0.244	620
122042	2.4	1.8	0.41	298	165.556	1.33333	2	4.8	15.5	7.4	0.22	397.333
122123	6.47	1.54	0.4	319	207.143	4.2013	1.82	8.45	11.1	10.2	0.32	1340.21
122198	4.7	1.1	0.36	391	355.455	4.27273	1.71	6.3	15.4	7.5	0.291	1670.64
122333	3.9	0.7	0.32	179	255.714	5.57143	1.31	5	16.3	8.6	0.153	997.286
122373	3.44	1.54	0.47	295	191.558	2.23377	1.71	5.53	12.7	10.8	0.32	658.961
122426	4.7	1.2	0.41	241	200.833	3.91667	5.89	6.4	16.6	9.2	0.221	943.917
122443	3.3	3.7	0.34	235	63.5135	0.891892	1.33	7.4	15.8	8	0.19	209.595
122455	5.1	1.7	0.49	328	192.941	3	4.13	7.4	16.1	7.6	0.25	984
122532	4.2	1.9	0.36	290	152.632	2.21053	1.45	6.7	15.6	7.9	0.228	641.053
122585	5.61	1.87	0.59	273	145.989	3	2.89	8.09	12.2	10.3	0.28	819
122639	3.7	1.5	0.47	332	221.333	2.46667	3.52	5.9	15.4	7.9	0.261	818.933
122680	10.4	1.1	1.38	474	430.909	9.45455	6.58	13	16.5	7.3	0.34	4481.45
122731	3.4	1.2	0.37	199	165.833	2.83333	2.25	5.1	17.2	9.9	0.2	563.833
122733	3.7	1.6	0.61	241	150.625	2.3125	0.93	6	16.5	8.5	0.205	557.312
122775	5.2	2.3	0.34	236	102.609	2.26087	1.59	8	15.4	8.6	0.203	533.565
122778	5.9	3.5	0.69	246	70.2857	1.68571	2.61	10.2	16.6	8.1	0.198	414.686
122816	5.1	1.7	0.58	314	184.706	3	5.64	7.4	16.1	8.1	0.254	942
122818	3.8	1.4	0.3	331	236.429	2.71429	2.07	5.7	16.9	8.3	0.274	898.429
122963	4.69	3.95	0.75	271	68.6076	1.18734	1.95	11.4	16.3	10.1	0.278	321.77
123038	5.55	2.38	1.06	458	192.437	2.33193	3.06	13.5	17.5	8.9	0.38	1068.03
123070	5.1	2.3	0.32	295	128.261	2.21739	2.04	8.2	16.7	9.3	0.274	654.13
123088	3.8	1.8	0.32	220	122.222	2.11111	2.73	7.79	13.4	11	0.27	464.444
123168	3.13	2.44	0.57	211	86.4754	1.28279	1.82	6.85	14.1	10.7	0.22	270.668
123323	4.4	2	0.48	467	233.5	2.2	2.05	7.2	16.4	7	0.326	1027.4
123336	4.2	2.4	0.65	227	94.5833	1.75	2.21	7.5	15.8	7.8	0.177	397.25
123402	3.63	1.57	0.35	189	120.382	2.3121	2.15	5.75	15.4	12	0.23	436.987
123504	5.6	1.8	0.2	239	132.778	3.11111	3.59	7.6	15.6	8.2	0.196	743.556
123568	5.7	2	0.4	220	110	2.85	1.66	8.6	17.4	9.4	0.205	627
123595	3.8	4	0.48	239	59.75	0.95	2.61	8.4	15.9	8.3	0.197	227.05
123673	4.2	1.8	0.31	235	130.556	2.33333	2.51	6.6	16	9.2	0.215	548.333
123682	3.2	2	0.4	168	84	1.6	1.46	5.7	16.4	9.3	0.154	268.8
123809	3.5	1.6	0.35	260	162.5	2.1875	1.18	5.4	16.1	8.8	0.23	568.75
123894	3.6	2.4	0.56	191	79.5833	1.5	1.38	6.8	16	7.6	0.144	286.5
123906	3.1	2	0.38	182	91	1.55	2.1	5.8	16.5	8.7	0.157	282.1
124013	2.5	1.4	0.24	342	244.286	1.78571	3.09	4.1	16.7	7.6	0.258	610.714
124017	5.6	2.6	0.79	163	62.6923	2.15385	2.6	9.1	16.2	9.1	0.148	351.077
124081	4.4	1.2	0.41	238	198.333	3.66667	1.57	6.1	16.4	9.7	0.231	872.667
124130	10.6	1.7	0.29	330	194.118	6.23529	1.72	12.7	15.8	8.4	0.28	2057.65
124170	3.4	1.4	0.25	223	159.286	2.42857	2.03	5.6	16.7	9	0.2	541.571
124218	3.8	1.3	0.27	258	198.462	2.92308	1.14	5.4	16.4	8	0.207	754.154
124328	2.1	1.5	0.5	193	128.667	1.4	1.33	4.2	15.5	9.4	0.18	270.2
124365	4.1	2.2	0.32	283	128.636	1.86364	1.43	6.7	16.5	7.1	0.201	527.409
124551	2.3	2.7	0.35	204	75.5556	0.851852	3.24	5.7	16	8.1	0.17	173.778
124693	4.9	2.8	0.62	267	95.3571	1.75	3.87	8.8	16.7	8.4	0.22	467.25
124903	4.8	2.2	0.39	474	215.455	2.18182	2.64	7.8	16.5	7.6	0.361	1034.18
124948	3.39	2.24	0.65	304	135.714	1.51339	1.76	6.32	12	10.3	0.31	460.071
125203	1.47	2.26	0.47	200	88.4956	0.650442	2.03	4.33	13.5	11	0.22	130.088
125217	3.83	1.96	0.47	181	92.3469	1.95408	1.82	6.41	15.6	11.8	0.21	353.689
125296	3.1	2.2	0.49	307	139.545	1.40909	3.99	5.9	16	8.7	0.266	432.591
125373	3	2	0.38	214	107	1.5	1.49	5.5	17	10.9	0.233	321
125498	4.19	2.08	0.54	234	112.5	2.01442	2.15	7.04	11.4	10	0.23	471.375
125508	3.14	0.92	0.29	194	210.87	3.41304	2.24	4.36	10.8	10.1	0.2	662.13
125547	4.8	1.8	0.39	267	148.333	2.66667	2.22	7	16.3	8.6	0.227	712
125601	7.4	1.1	0.55	188	170.909	6.72727	2.22	9.1	16	9.3	0.176	1264.73
125806	4.3	2.3	0.38	236	102.609	1.86957	3.4	5.5	16.2	9.7	0.259	441.217
125956	3.7	0.6	1.74	272	453.333	6.16667	2.75	6	17.9	10.5	0.29	1677.33
125961	18.06	2.06	0.94	200	97.0874	8.76699	2.05	3.5	16.1	7.4	0.17	1753.4
126251	4.2	2.2	0.52	281	127.727	1.90909	2.71	7	15.8	8.1	0.228	536.455
126575	6.1	1.7	0.55	427	251.176	3.58824	2.06	8.5	17.7	10.4	0.443	1532.18
126787	3.6	2.7	0.5	184	68.1481	1.33333	3.74	6.9	16.6	10.3	0.19	245.333
127192	3.5	2.3	0.4	217	94.3478	1.52174	5.41	6.3	16.2	8.6	0.185	330.217
127370	5.5	2.4	0.53	228	95	2.29167	1.8	8.7	15.8	8	0.18	522.5
127415	3	1.5	0.33	185	123.333	2	1.3	4.8	16	8.5	0.16	370
127456	5.7	1.4	0.37	275	196.429	4.07143	4.64	7.4	16.3	7.1	0.195	1119.64
127492	7.1	2.4	1.15	374	155.833	2.95833	5.07	10.7	17.1	8.5	0.316	1106.42
127784	2.8	1.7	0.46	164	96.4706	1.64706	3.48	5.2	17	9	0.15	270.118
128004	6.83	2.54	1.37	197	77.5591	2.68898	3.76	11.03	15.4	11.9	0.19	529.728
128120	2.7	2.3	0.28	189	82.1739	1.17391	2.23	5.4	15.6	8.7	0.16	221.87
128136	3	1.8	0.44	315	175	1.66667	3.34	5.3	16.4	8.1	0.256	525
128229	3.6	2.7	0.48	224	82.963	1.33333	4.87	6.9	16.5	8.3	0.186	298.667
128235	3.05	2.07	0.38	196	94.686	1.47343	2.63	5.9	16	8.6	0.15	288.792
128398	3.9	4.6	0.69	170	36.9565	0.847826		9.2	16.7	9.5	0.16	144.13
128444	4.45	1.44	0.45	250	173.611	3.09028	2.06	6.41	16.5	12.1	0.3	772.569
128576	2.4	2.2	0.45	239	108.636	1.09091	4.6	5.8	16.9	9.4	0.225	260.727
128691	3.3	2.3	0.32	220	95.6522	1.43478	4.17	8	16.1	7.6	0.2	315.652
128757	5.4	1.4	0.57	261	186.429	3.85714	2.31	7.5	16.2	9.9	0.257	1006.71
128913	3.6	3.5	0.42	311	88.8571	1.02857	4.62	8.5	16.3	8.3	0.26	319.886
128940	2.9	1.9	0.3	220	115.789	1.52632	5.18	5.1	16.7	9	0.198	335.789
129052	3.26	3.54	0.71	281	79.3785	0.920904	4.06	7.81	11.9	10.5	0.29	258.774
129060	4.5	2.3	0.26	229	99.5652	1.95652		7.1	16.1	8.5	0.195	448.043
129096	3	2	0.4	155	77.5	1.5	6.38	5.5	16.2	7.9	0.123	232.5
129219	5.3	3.4	0.5	313	92.0588	1.55882	3.76	9.4	15.8	7.9	0.25	487.912
129220	3.1	1.8	0.36	317	176.111	1.72222	2.02	5.3	16	7.6	0.242	545.944
129259	4.3	2.4	0.57	246	102.5	1.79167	2.7	7.4	16.2	9.9	0.244	440.75
129311	4.8	1.8	0.41	303	168.333	2.66667	2.42	7.1	17.1	9	0.271	808
129370	3.4	2.1	0.48	342	162.857	1.61905	4.7	6.5	16.7	8.4	0.285	553.714
129434	7.05	2.55	0.62	266	104.314	2.76471	3.93	10.43	14.6	11.5	0.31	735.412
129452	2	1.7	0.25	218	128.235	1.17647	3.05	4	15.8	7.8	0.168	256.471
129485	5.2	1.8	0.39	203	112.778	2.88889	2.48	7.5	16.6	9.8	0.199	586.444
129759	4.4	2.6	0.51	187	71.9231	1.69231	2.84	7.8	16.2	10.5	0.195	316.462
130021	3.4	1.5	0.52	330	220	2.26667	2.92	5.6	16.4	8.8	0.29	748
130174	3.5	2.4	0.67	297	123.75	1.45833	3.27	6.7	15.9	7.9	0.233	433.125
130182	5.6	1.4	0.64	469	335	4	3.11	7.8	16.4	9.2	0.432	1876
130210	2.3	1.6	0.23	182	113.75	1.4375	2.31	4.2	16	10.4	0.19	261.625
130219	2.7	2.9	0.43	240	82.7586	0.931034	3.06	6.3	16.2	7.5	0.179	223.448
130270	4.1	2.7	0.41	303	112.222	1.51852	4.24	9.3	15.9	8.4	0.234	460.111
130304	5.3	1	0.43	361	361	5.3	3.39	7.7	18.1	7.6	0.274	1913.3
130332	5.9	1.3	0.49	283	217.692	4.53846	3.07	8	15.8	8.6	0.24	1284.38
130377	3.3	2.1	0.47	208	99.0476	1.57143	4.86	6	16.9	10.1	0.21	326.857
130550	0.9	2	0.42	197	98.5	0.45	4.17	3.9	16.9	8.9	0.174	88.65
130612	3.6	2.8	0.51	278	99.2857	1.28571	4.28	7	16.6	7.7	0.214	357.429
130639	2.9	2.3	0.33	228	99.1304	1.26087	3.27	5.7	16.1	8	0.181	287.478
130664	4	2.2	0.54	407	185	1.81818	6.35	6.9	15.8	8.6	0.351	740
130685	5.9	2.9	0.42	236	81.3793	2.03448	3.25	9.3	16.2	9.7	0.228	480.138
130856	2.6	1.9	0.44	220	115.789	1.36842	2.45	5	16.5	8.9	0.19	301.053
130864	3.35	0.98	0.3	265	270.408	3.41837	4.29	4.72	13.2	10.7	0.23	905.867
130887	4.3	3.4	0.45	116	34.1176	1.26471	33.26	8.4	17.5	7.4	0.085	146.706
130973	4.9	2.6	0.49	142	54.6154	1.88462	3.84	8	17.7	9.8	0.139	267.615
130977	6.7	1.9	0.5	328	172.632	3.52632	4.25	9.2	15.9	7.8	0.26	1156.63
131005	5.8	1.3	0.33	351	270	4.46154	4.66	7.5	16.2	8.4	0.293	1566
131029	6.2	2.2	0.54	231	105	2.81818	3.01	9.2	16.5	9.3	0.215	651
131167	4.5	3.2	0.53	403	125.938	1.40625	4.91	8.5	16.1	8.2	0.331	566.719
131251	5.2	1.4	0.63	261	186.429	3.71429	3.74	7.3	15.8	8.1	0.211	969.429
131430	3.08	2.17	0.18	222	102.304	1.41935	3.64	5.39	16.7	12.1		315.097
131453	3.4	2.3	0.44	337	146.522	1.47826	5.85	6.2	16.7	9.1	0.306	498.174
131517	4.8	3.2	0.47	205	64.0625	1.5	4.86	8.7	16	8.4	0.171	307.5
131552	6.42	1.97	0.61	175	88.8325	3.25888	3.41	9.07	13.4	11.2	0.2	570.305
131937	5.63	1.86	0.89	630	338.71	3.02688	4.62	8.72	25.32	13.33	0.63	1906.94
132160	4.3	1.8	0.33	303	168.333	2.38889	5.1	6.5	16.2	7.6	0.229	723.833
132657	5.2	2.3	0.36	234	101.739	2.26087	4.62	8	17.1	8.8	0.205	529.043
132727	2.4	1.4	0.3	253	180.714	1.71429	2.42	4.1	15.6	7.2	0.181	433.714
132824	3.4	3.1	0.74	233	75.1613	1.09677	3.18	7.5	16.2	7.5	0.175	255.548
132849	2.7	1.6	0.26	259	161.875	1.6875	2.87	4.8	16.8	6.4	0.165	437.062
132923	3.53	1.71	0.32	257	150.292	2.06433	3.29	5.66	13.7	11.3	0.29	530.532
133173	3.52	1.85	0.41	355	191.892	1.9027	2.41	5.88	16.35	12.25	0.38	675.459
133184	3	2.5	0.61	292	116.8	1.2	3.26	6.2	16.6	9	0.263	350.4
133255	2.5	2	0.36	215	107.5	1.25	2.74	5	16.5	8.9	0.192	268.75
133286	3.6	2.1	0.35	211	100.476	1.71429	2.4	6	17	9.3	0.195	361.714
133306	4.3	1.7	0.35	188	110.588	2.52941	5.13	6.5	16.9	9.6	0.18	475.529
133403	4.2	3	0.49	309	103	1.4	3.83	8	15.6	8	0.246	432.6
133655	12.37	0.95	0.4	304	320	13.0211	3.85	9.12	14.6	11.5	0.23	3958.4
134071	6.1	2.2	0.85	801	364.091	2.77273	2.73	8.2	16.6	9.1	0.287	2220.95
134146	5.7	1.4	0.24	120	85.7143	4.07143	1.7	7.4	16.5	11.4	0.136	488.571
134234	10	1.4	0.79	213	152.143	7.14286		11.4	13.2	9.6	0.172	1521.43
134293	6.1	2.2	0.43	251	114.091	2.77273	2.19	8.8	15.8	9.1	0.227	695.955
134404	5.7	1.9	0.41	285	150	3	3.03	8.1	16.7	8.5	0.242	855
134562	2.6	2.4	0.49	190	79.1667	1.08333	3.71	6.4	16.5	9	0.171	205.833
134777	3.4	4.5	1.01	294	65.3333	0.755556	3.91	9.1	15.7	8.7	0.254	222.133
134850	3.5	2.2	0.57	249	113.182	1.59091	4.14	6.3	16.3	8.3	0.207	396.136
135058	5.1	3.6	0.69	228	63.3333	1.41667	2.83	9.9	16.7	8.6	0.19	323
135086	5.1	1.1	0.34	382	347.273	4.63636	2	6.7	16.6	8.2	0.312	1771.09
135114	2.3	2.6	0.54	333	128.077	0.884615	2.63	5.6	17.4	9.5	0.32	294.577
135201	2.94	2.32	0.46	371	159.914	1.26724	2.66	5.94	13	10.8	0.4	470.147
135234	1.9	1.8	0.26	204	113.333	1.05556	2.76	4	17.5	8.2	0.166	215.333
135319	5.4	2.6	0.4	247	95	2.07692	3.02	8.7	16.4	7.9	0.194	513
135370	2.86	2.44	0.41	321	131.557	1.17213		6.54	9.9	9.3	0.3	376.254
135501	8.5	2.1	0.74	369	175.714	4.04762	3.48	11.4	16.4	10	0.369	1493.57
135505	4.9	1.3	0.37	360	276.923	3.76923	1.96	6.7	15.7	7.4	0.266	1356.92
135509	5	2.1	0.5	278	132.381	2.38095	3.36	7.7	15.8	8.5	0.237	661.905
135707	3.45	1.69	0.48	193	114.201	2.04142	3.02	5.73	13.6	10.8	0.21	393.994
